# Supplementary material for: Reversal of neuronal tau pathology, metabolic dysfunction, and electrophysiological defects via adiponectin pathway-dependent AMPK activation
Source: bioRxiv. 2024 Feb 7:2024.02.07.579204. Preprint. [Version 1] doi: 10.1101/2024.02.07.579204 (PMC10871331; doi:10.1101/2024.02.07.579204)
Supplement: Supplement 8 [file media-8.xlsx]

## Sheet: Tau vs WT
Gene	logFC	logCPM	LR	PValue	FDR	Mm_ENTREZID	diffexpressed
Gbp2b	6.06619	1.68319	66.2321	4.01E-16	7.94E-12	14468	UP
Capn6	-1.66848	2.11333	14.1141	0.000172053	0.999949	12338	NO
Hpgd	-1.5272	1.87839	11.8517	0.000576092	0.999949	15446	NO
Epcam	-2.20156	0.975787	10.5711	0.00114871	0.999949	17075	NO
Parvb	-1.51261	4.31937	10.3468	0.001297	0.999949	170736	NO
Sema3d	-2.04769	4.3538	10.0916	0.00148946	0.999949	108151	NO
Srpk3	-1.47844	1.20194	9.94648	0.00161158	0.999949	56504	NO
Cdkn1c	-1.60207	2.17341	9.87819	0.00167249	0.999949	12577	NO
Rn7s1	1.29946	2.42565	8.99047	0.00271391	0.999949	103948	NO
Ctla2a	-1.42719	1.25829	8.93448	0.00279837	0.999949	13024	NO
A930009A15Rik	-1.64945	-0.211819	8.77303	0.00305717	0.999949	77798	NO
Bmp4	-1.90749	3.03142	8.63839	0.00329152	0.999949	12159	NO
Gal3st1	-1.3017	3.1723	8.59867	0.00336409	0.999949	53897	NO
LOC118568506	-2.14989	1.61976	8.51101	0.00353003	0.999949	NA	NO
Rn7s2	1.32398	2.57818	8.48752	0.00357592	0.999949	103949	NO
Gjc3	-1.65873	4.6623	8.43997	0.00367061	0.999949	118446	NO
Gm16214	1.14521	-0.568806	8.43979	0.00367099	0.999949	102640140	NO
Gm52822	1.13785	-0.472631	8.36082	0.00383398	0.999949	115490202	NO
Nkx2-2	-1.59077	3.43443	8.14656	0.00431428	0.999949	18088	NO
Plxnb3	-2.04514	4.51295	7.96223	0.00477636	0.999949	140571	NO
Inava	-1.61421	4.0053	7.88539	0.00498357	0.999949	67313	NO
Rec8	2.32795	0.967607	7.86611	0.00503699	0.999949	56739	NO
Tgfa	-1.04533	4.8461	7.75086	0.0053687	0.999949	21802	NO
Col20a1	-1.47817	5.32021	7.73369	0.00541998	0.999949	73368	NO
Dsp	-1.39026	0.66629	7.67145	0.00561014	0.999949	109620	NO
Bcas1	-1.97877	6.97856	7.63597	0.00572157	0.999949	76960	NO
Neu4	-2.186	3.48322	7.61327	0.00579403	0.999949	241159	NO
Prkcq	-1.20465	3.3944	7.59626	0.00584895	0.999949	18761	NO
Gm46829	0.970932	0.307228	7.54581	0.00601498	0.999949	108168907	NO
Sox10	-1.52613	5.67587	7.53547	0.00604961	0.999949	20665	NO
Myrf	-1.62557	4.85046	7.40655	0.00649867	0.999949	225908	NO
Rep15	-1.25976	-1.09661	7.368	0.00663948	0.999949	66532	NO
Stpg1	1.00126	-0.129862	7.28678	0.00694637	0.999949	78806	NO
Pllp	-1.16735	4.77926	7.24226	0.00712073	0.999949	67801	NO
Gm42031	1.05783	0.506592	7.22315	0.00719692	0.999949	105246807	NO
Gm51561	1.17761	-1.39126	7.1707	0.00741038	0.999949	115486913	NO
1700047M11Rik	-2.09177	-0.257216	7.12845	0.00758703	0.999949	67330	NO
Myh6	-1.36341	1.41412	7.08981	0.00775235	0.999949	17888	NO
Zfp488	-1.64668	3.15456	7.06074	0.00787915	0.999949	382867	NO
Klk11	1.18344	-0.937755	7.05489	0.00790493	0.999949	56538	NO
Kif19a	-1.35387	3.51449	7.05046	0.00792449	0.999949	286942	NO
Enpp6	-2.21889	4.0233	7.03287	0.00800271	0.999949	320981	NO
Gpr17	-2.06537	6.77834	7.02105	0.00805568	0.999949	574402	NO
Col11a2	-1.32261	3.90423	7.00874	0.00811128	0.999949	12815	NO
Il17b	1.46675	-1.81275	6.96379	0.00831758	0.999949	56069	NO
A930003O13Rik	-1.22591	0.171557	6.93671	0.00844445	0.999949	330052	NO
9630013A20Rik	-2.41176	1.66732	6.801	0.0091107	0.999949	319903	NO
Vcan	-1.26042	5.94983	6.79654	0.0091335	0.999949	13003	NO
H19	-2.12581	4.58084	6.7348	0.009455	0.999949	14955	NO
Cx3cr1	-0.988713	5.12645	6.73478	0.00945507	0.999949	13051	NO
Itgal	-1.20508	1.57376	6.68178	0.00974033	0.999949	16408	NO
Clca3a1	-1.48772	2.24443	6.67969	0.00975175	0.999949	12722	NO
Fa2h	-1.8927	2.43298	6.67684	0.00976735	0.999949	338521	NO
Gm52430	1.3289	-1.60763	6.66236	0.00984706	0.999949	115489119	NO
Chst5	-1.60815	0.206462	6.63473	0.0100009	0.999949	56773	NO
Gm31036	-1.4842	-1.01305	6.62772	0.0100404	0.999949	102633132	NO
Rnf122	-0.793538	3.36834	6.62519	0.0100546	0.999949	68867	NO
Snx22	-1.0968	3.07815	6.61243	0.0101269	0.999949	382083	NO
Cpm	-1.0059	2.0506	6.60617	0.0101626	0.999949	70574	NO
Mycl	-0.855201	3.67432	6.53362	0.0105854	0.999949	16918	NO
Ugt8a	-1.25247	4.63572	6.50877	0.0107344	0.999949	22239	NO
Dmrtb1	-1.09223	2.56952	6.47125	0.0109633	0.999949	56296	NO
Col16a1	-1.08399	5.2842	6.35569	0.0117005	0.999949	107581	NO
Tmem88b	-1.23375	3.53131	6.33042	0.0118685	0.999949	320587	NO
Gm30635	0.977409	-0.635606	6.28688	0.0121635	0.999949	102632605	NO
LOC118567557	0.801284	0.895382	6.26537	0.0123121	0.999949	NA	NO
Tmem163	-1.2234	2.31155	6.26469	0.0123168	0.999949	72160	NO
Shc4	-0.770667	3.7567	6.18169	0.0129079	0.999949	271849	NO
1700049J03Rik	0.942985	-0.718902	6.18079	0.0129144	0.999949	73365	NO
LOC118568027	0.866976	-0.392838	6.15762	0.0130847	0.999949	NA	NO
Gm34441	1.11334	-0.940978	6.1214	0.0133555	0.999949	102637698	NO
Susd3	-1.19501	-0.233789	6.09849	0.0135298	0.999949	66329	NO
Stab1	-0.820249	6.41882	6.09047	0.0135913	0.999949	192187	NO
LOC118568394	0.904215	-0.708041	6.07132	0.0137394	0.999949	NA	NO
LOC118568566	0.907756	0.63536	6.04711	0.0139291	0.999949	NA	NO
Gm16168	-1.35865	0.735571	6.01648	0.0141729	0.999949	102639507	NO
Aif1	-1.22314	1.92737	6.01188	0.0142099	0.999949	11629	NO
Grid2	-0.849271	3.02931	5.99493	0.0143471	0.999949	14804	NO
Lims2	-1.30677	2.07777	5.95558	0.0146708	0.999949	225341	NO
Apod	1.2022	3.93994	5.94059	0.014796	0.999949	11815	NO
Gatm	-0.662879	5.27234	5.92238	0.0149498	0.999949	67092	NO
Gm46207	1.12457	-0.77342	5.90219	0.015122	0.999949	108167790	NO
Itpr2	-0.588287	6.38588	5.90049	0.0151366	0.999949	16439	NO
1700086D15Rik	1.38083	-1.26675	5.8967	0.0151693	0.999949	115487729	NO
Cyp26b1	0.631835	6.54936	5.8927	0.0152038	0.999949	232174	NO
Gm51671	0.927158	1.85821	5.85774	0.0155087	0.999949	115487165	NO
Lcorl	-0.75445	4.23635	5.81193	0.0159178	0.999949	209707	NO
Sh3d19	-1.01994	5.17478	5.72243	0.0167495	0.999949	27059	NO
Hapln3	-0.813511	1.01369	5.71688	0.0168026	0.999949	67666	NO
Dpp4	1.23024	-0.46378	5.59871	0.0179737	0.999949	13482	NO
C1qa	-0.963377	7.13332	5.59808	0.0179802	0.999949	12259	NO
Gm15222	-1.53008	-0.237358	5.58455	0.0181196	0.999949	102638002	NO
Baiap3	-1.29219	-0.0933263	5.58426	0.0181226	0.999949	545192	NO
LOC118567904	0.903768	0.226121	5.56872	0.0182841	0.999949	NA	NO
Gm4876	-0.962803	0.680087	5.55867	0.0183894	0.999949	232599	NO
Gm46659	0.802482	-0.336985	5.51072	0.0189003	0.999949	108168420	NO
Cnp	-1.04308	6.78598	5.48912	0.0191351	0.999949	12799	NO
Arhgap45	-0.88853	2.76819	5.44015	0.019679	0.999949	70719	NO
Slc44a4	0.999991	-1.28408	5.42463	0.0198547	0.999949	70129	NO
Ptpre	-0.575271	5.05997	5.36119	0.0205897	0.999949	19267	NO
Terb1	0.857534	-0.290777	5.28568	0.0215015	0.999949	320022	NO
Pld4	-0.936082	3.11061	5.27379	0.0216488	0.999949	104759	NO
Amz1	-0.762408	2.02496	5.27363	0.0216508	0.999949	231842	NO
Klk8	0.786264	2.02371	5.26526	0.0217552	0.999949	259277	NO
H2-Ab1	-0.922035	-0.191553	5.24065	0.0220651	0.999949	14961	NO
Dll3	-1.10424	2.53028	5.21804	0.0223538	0.999949	13389	NO
LOC118568756	0.992067	-0.240996	5.20126	0.0225705	0.999949	NA	NO
Gm36693	1.13214	-1.37406	5.1733	0.0229366	0.999949	102640681	NO
LOC101056015	-1.63017	-0.301395	5.15006	0.0232455	0.999949	NA	NO
Tlr9	-0.94777	0.219245	5.12141	0.0236324	0.999949	81897	NO
Lncbate10	1.00352	-1.00481	5.11737	0.0236875	0.999949	442846	NO
Gm31769	1.17163	-1.30324	5.0855	0.0241267	0.999949	102634107	NO
Actg2	1.87288	1.54683	5.08312	0.0241598	0.999949	11468	NO
C1qc	-0.826316	6.66105	5.02118	0.0250391	0.999949	12262	NO
Gm51915	0.703992	0.956927	5.0171	0.0250981	0.999949	115487797	NO
Tmem273	-0.980642	0.319544	4.98847	0.0255167	0.999949	69069	NO
Wipf1	-0.633243	4.01939	4.97238	0.0257552	0.999949	215280	NO
Gm34057	1.05196	-0.33247	4.96846	0.0258137	0.999949	102637178	NO
Adgre1	-1.05146	4.87528	4.96312	0.0258935	0.999949	13733	NO
Lhfpl3	-0.793186	5.70854	4.95341	0.0260392	0.999949	269629	NO
Bcas1os2	-1.45318	0.721666	4.94287	0.0261985	0.999949	73303	NO
Gm26628	-1.02828	-0.818838	4.93411	0.0263316	0.999949	102632638	NO
Sox8	-0.601624	6.07417	4.90578	0.0267669	0.999949	20681	NO
Hey2	-1.00657	1.55465	4.88627	0.0270711	0.999949	15214	NO
Hoxd4	1.67566	-1.18235	4.87301	0.0272799	0.999949	15436	NO
Vwf	-1.05701	1.86068	4.82568	0.0280389	0.999949	22371	NO
Gm16217	0.855098	0.637298	4.78496	0.0287093	0.999949	115487481	NO
Klk9	0.884358	0.0317714	4.7845	0.028717	0.999949	101533	NO
Gm43560	0.775957	0.200331	4.78114	0.0287731	0.999949	115489709	NO
Gm30409	0.936671	-1.06866	4.77784	0.0288283	0.999949	102632297	NO
Pitpnm2os2	0.928367	-1.368	4.77089	0.0289449	0.999949	100047482	NO
Gm35574	0.787395	-0.266991	4.76475	0.0290484	0.999949	102639214	NO
Arsb	-0.563964	6.9243	4.75719	0.0291761	0.999949	11881	NO
Abtb2	-0.559655	4.72116	4.75606	0.0291954	0.999949	99382	NO
Gm24463	-1.04	-1.49919	4.74459	0.0293906	0.999949	102632389	NO
Tmprss5	-1.68104	0.360306	4.74	0.0294691	0.999949	80893	NO
Gpr34	-0.788617	1.29587	4.73608	0.0295362	0.999949	23890	NO
Cytip	1.13803	-0.826533	4.7315	0.0296151	0.999949	227929	NO
LOC118568383	-1.06451	0.548026	4.72897	0.0296586	0.999949	118568383	NO
Gm40402	0.801916	0.15952	4.68506	0.0304259	0.999949	105244871	NO
LOC118568777	0.844322	0.0667876	4.68133	0.0304921	0.999949	NA	NO
Gm52234	1.1306	-0.616362	4.66564	0.0307719	0.999949	115488620	NO
Gm29901	0.947793	-0.503705	4.66283	0.0308224	0.999949	102631604	NO
LOC115486328	0.871995	-0.863588	4.65155	0.0310255	0.999949	NA	NO
Tnf	-1.01639	-0.22127	4.63796	0.0312722	0.999949	21926	NO
Insc	-1.34328	-0.243148	4.59612	0.0320443	0.999949	233752	NO
Ly86	-0.940478	3.19694	4.57188	0.0325008	0.999949	17084	NO
H4c14	0.716384	0.0235571	4.56757	0.0325827	0.999949	97122	NO
Abcc3	-0.74592	3.01383	4.55898	0.0327465	0.999949	76408	NO
Car8	-0.84735	3.04323	4.55742	0.0327763	0.999949	12319	NO
Cdk18	-0.614881	3.7661	4.55298	0.0328616	0.999949	18557	NO
Gm30515	0.887585	-0.230003	4.53277	0.0332518	0.999949	102632444	NO
Gm36375	0.829928	0.322819	4.53018	0.033302	0.999949	102640263	NO
Sirt2	-0.575386	7.34642	4.52918	0.0333216	0.999949	64383	NO
LOC115489466	0.750882	1.17837	4.52802	0.0333441	0.999949	115489466	NO
Cntnap3	-0.664239	2.07325	4.5238	0.0334265	0.999949	238680	NO
LOC118567854	0.712532	-0.370007	4.52311	0.03344	0.999949	NA	NO
Hexb	-0.676478	6.67216	4.52044	0.0334923	0.999949	15212	NO
Gm50217	1.09873	-1.61681	4.51838	0.0335326	0.999949	115489026	NO
Gm36715	0.949745	-0.232068	4.5175	0.0335498	0.999949	102640713	NO
Gm15651	0.711855	0.246385	4.50891	0.0337188	0.999949	102631543	NO
LOC118568152	0.780466	0.962432	4.5084	0.0337288	0.999949	NA	NO
Plcd3	0.623146	3.80465	4.50154	0.0338643	0.999949	72469	NO
Gm52120	0.781134	0.000758621	4.4908	0.0340778	0.999949	115488324	NO
Gm51897	0.819659	-0.254315	4.47273	0.0344399	0.999949	115487774	NO
Xlr3b	-1.4644	0.481587	4.46646	0.0345664	0.999949	574437	NO
Trem2	-0.733513	5.13737	4.46338	0.0346289	0.999949	83433	NO
C1qb	-0.779687	5.94344	4.45716	0.0347553	0.999949	12260	NO
Bfsp2	-1.21729	1.82324	4.45637	0.0347713	0.999949	107993	NO
Csf1r	-0.717102	5.09373	4.44468	0.0350102	0.999949	12978	NO
Tmem40	-0.996299	-1.33559	4.44315	0.0350416	0.999949	94346	NO
Gm35782	0.847672	-0.815928	4.4316	0.0352794	0.999949	102639478	NO
Mpzl1	-0.630264	6.00437	4.41302	0.0356656	0.999949	68481	NO
Chst3	-0.912793	3.569	4.40998	0.0357293	0.999949	53374	NO
Gm28111	1.14354	-1.41319	4.40562	0.0358207	0.999949	102636702	NO
LOC118568324	0.809049	-0.334652	4.39351	0.0360759	0.999949	NA	NO
Cd33	-0.927283	1.63445	4.3915	0.0361185	0.999949	12489	NO
Efs	-0.711281	4.66249	4.3734	0.036504	0.999949	13644	NO
Gm11655	0.77743	0.60702	4.34809	0.0370506	0.999949	115487810	NO
9630009A06Rik	0.693474	0.745846	4.34354	0.0371496	0.999949	78568	NO
Rasgef1b	-0.512074	4.86099	4.34278	0.0371662	0.999949	320292	NO
Gm27188	0.978178	-1.13059	4.33282	0.0373842	0.999949	105243451	NO
Sema5b	-0.604708	4.94707	4.33106	0.037423	0.999949	20357	NO
Clec4a3	-1.24541	-1.12612	4.32655	0.0375222	0.999949	73149	NO
Gm51431	0.908918	-0.905058	4.32407	0.037577	0.999949	115486129	NO
Gvin1	-0.987228	0.636217	4.31613	0.0377528	0.999949	74558	NO
Csf3r	-0.892975	1.91793	4.31211	0.037842	0.999949	12986	NO
Gm5431	-1.03549	-0.334695	4.2968	0.0381841	0.999949	432555	NO
Ctla2b	-0.968286	2.05994	4.28811	0.0383798	0.999949	13025	NO
P2ry13	-0.953891	1.35147	4.27606	0.0386529	0.999949	74191	NO
Pik3ap1	-0.896692	3.14985	4.26889	0.0388164	0.999949	83490	NO
Gm51640	0.753907	-0.171619	4.26508	0.0389035	0.999949	115487109	NO
Tex50	0.709618	-0.632635	4.25826	0.0390598	0.999949	100502590	NO
LOC118567695	0.700043	-0.112995	4.25005	0.0392492	0.999949	NA	NO
Gm34354	0.880847	-1.10374	4.23993	0.0394838	0.999949	102637583	NO
Tspan2	-1.05396	3.75316	4.22534	0.0398247	0.999949	70747	NO
Fcer1g	-0.889832	3.55628	4.22449	0.0398447	0.999949	14127	NO
AI467606	-0.859304	-0.429755	4.22269	0.0398868	0.999949	101602	NO
Gm46871	-0.964805	0.988819	4.21368	0.0400992	0.999949	108168980	NO
Unc5c	-0.604797	4.64763	4.19488	0.0405461	0.999949	22253	NO
Gm40811	0.855368	-0.751921	4.18763	0.04072	0.999949	105245338	NO
Fmo2	1.24086	1.67033	4.17064	0.0411302	0.999949	55990	NO
Mroh3	-1.34641	0.592866	4.16571	0.04125	0.999949	76422	NO
Fyn	-0.538667	7.65328	4.15911	0.0414111	0.999949	14360	NO
9930111J21Rik2	-0.906857	-0.0755394	4.14788	0.0416868	0.999949	245240	NO
H2-Q1	-1.22223	1.57764	4.13831	0.0419229	0.999949	15006	NO
Phldb1	-0.632649	6.71282	4.12486	0.0422575	0.999949	102693	NO
Fcna	-0.969991	-0.869961	4.12471	0.0422613	0.999949	14133	NO
Gm16141	0.810171	-0.467807	4.12239	0.0423194	0.999949	101055656	NO
Gngt2	-0.907376	-0.120808	4.11515	0.0425007	0.999949	14710	NO
Marcks	-0.525088	7.64974	4.11398	0.0425302	0.999949	17118	NO
LOC118567614	1.0488	-1.60849	4.10909	0.0426533	0.999949	NA	NO
Gm52709	0.728944	0.630621	4.10425	0.0427755	0.999949	115489954	NO
Gm41498	0.849541	-0.139811	4.09737	0.0429499	0.999949	105246164	NO
Gm39165	0.931569	-1.40766	4.09638	0.0429751	0.999949	105243173	NO
A430027H14Rik	-0.730317	-0.774563	4.07884	0.0434235	0.999949	115487348	NO
3110067G11Rik	0.761907	-0.871083	4.07494	0.0435238	0.999949	73187	NO
Rassf10	-0.970389	3.2974	4.06617	0.0437504	0.999949	78748	NO
Snora7a	0.762445	0.265335	4.0576	0.043973	0.999949	100217451	NO
6430503K07Rik	-1.13896	-0.614856	4.05609	0.0440123	0.999949	78068	NO
Gm41920	0.965823	-1.2027	4.04795	0.0442249	0.999949	105246666	NO
Cd72	-1.02447	2.61923	4.04187	0.0443846	0.999949	12517	NO
Sema4d	-0.405154	5.27193	4.03601	0.044539	0.999949	20354	NO
LOC118568263	0.975936	-1.48737	4.02837	0.0447412	0.999949	NA	NO
Gm34801	1.13712	-1.64328	4.0089	0.0452606	0.999949	102638174	NO
Gm33413	1.21788	-1.60064	3.99934	0.0455182	0.999949	102636310	NO
Gm51558	0.769339	0.200674	3.99303	0.0456889	0.999949	115486908	NO
Rtkn2	-0.827062	2.56375	3.99199	0.045717	0.999949	170799	NO
LOC115489086	-0.973762	-1.79564	3.98932	0.0457895	0.999949	NA	NO
Gm42084	0.964968	-0.733675	3.98295	0.0459629	0.999949	105246878	NO
Gm39251	0.894605	-0.923903	3.97951	0.046057	0.999949	105243288	NO
Kif26a	-0.741371	3.07133	3.96649	0.0464146	0.999949	668303	NO
Gm46202	0.818371	-0.281487	3.96406	0.0464815	0.999949	108167784	NO
9930111J21Rik1	-1.05007	-0.727249	3.9601	0.046591	0.999949	667214	NO
LOC118567497	0.758474	0.579073	3.94218	0.0470897	0.999949	NA	NO
Tmem119	-1.01618	2.24097	3.92769	0.0474971	0.999949	231633	NO
Crabp2	0.754483	-0.295021	3.9238	0.0476072	0.999949	12904	NO
Bche	-0.840987	2.40522	3.90947	0.0480146	0.999949	12038	NO
Snai3	1.03683	0.826407	3.8958	0.048407	0.999949	30927	NO
Gm39474	0.782618	-0.739496	3.88956	0.0485871	0.999949	105243604	NO
Gm51881	0.718252	0.0859111	3.88301	0.0487771	0.999949	115487754	NO
Gm41756	0.748587	0.190935	3.88049	0.0488502	0.999949	105246471	NO
LOC118567375	0.865942	0.0880105	3.87896	0.0488947	0.999949	NA	NO
Kifc3	-0.490173	6.15429	3.87729	0.0489435	0.999949	16582	NO
Bin2	-0.802193	1.71404	3.86772	0.0492233	0.999949	668218	NO
Gm46178	1.08983	2.02708	3.85729	0.0495304	0.999949	108167755	NO
2310002F09Rik	0.775053	0.988799	3.85377	0.0496343	0.999949	100504720	NO
LOC118567665	0.84514	-0.704479	3.85356	0.0496405	0.999949	NA	NO
Cacng4	-0.607561	6.29364	3.84889	0.049779	0.999949	54377	NO
Cldn11	-1.48323	6.03196	3.84417	0.0499191	0.999949	18417	NO
Krt7	1.61518	-0.818186	3.83898	0.0500738	0.999949	110310	NO
Gm35002	0.706886	0.991205	3.83704	0.0501319	0.999949	102638432	NO
Serinc5	-0.546985	6.23054	3.83117	0.0503079	0.999949	218442	NO
Tmcc3	-0.479973	5.32518	3.82281	0.0505593	0.999949	319880	NO
Gm39642	0.989014	-1.47021	3.81803	0.0507038	0.999949	105243926	NO
Mpeg1	-0.733196	7.08985	3.81752	0.0507194	0.999949	17476	NO
Gm35469	0.739487	0.107857	3.8036	0.0511425	0.999949	102639066	NO
Tyrobp	-0.708634	5.22122	3.80074	0.0512298	0.999949	22177	NO
LOC118567594	0.788739	-0.10129	3.78299	0.0517759	0.999949	NA	NO
Gm32888	0.993176	-1.15094	3.78108	0.0518352	0.999949	102635597	NO
S100a3	-0.891753	0.0528656	3.77734	0.0519511	0.999949	20197	NO
Gm44026	0.679787	0.489725	3.77328	0.0520774	0.999949	108169145	NO
Myt1	-0.749643	4.17646	3.77246	0.052103	0.999949	17932	NO
Scrg1	-0.578574	4.26859	3.76711	0.0522699	0.999949	20284	NO
Zfp579	-0.518623	4.66066	3.76452	0.0523509	0.999949	68490	NO
Gm34037	1.01199	-1.10592	3.74907	0.0528369	0.999949	102637153	NO
Wfdc1	-0.646884	1.26604	3.73938	0.0531443	0.999949	67866	NO
Gm46830	0.614204	0.174286	3.73605	0.0532503	0.999949	108168909	NO
4930405A21Rik	0.72756	-0.845674	3.73451	0.0532995	0.999949	74846	NO
Gm39272	0.798813	0.0103166	3.7193	0.0537869	0.999949	105243315	NO
Rasal3	-0.847787	0.775344	3.71719	0.0538548	0.999949	320484	NO
LOC105243553	0.650735	0.453134	3.71083	0.0540606	0.999949	105243553	NO
B3gnt9	-0.792288	1.18333	3.69154	0.0546892	0.999949	97440	NO
Gm26911	0.67824	0.591617	3.6855	0.0548875	0.999949	102637100	NO
Pcdh15	-0.571878	4.69944	3.68209	0.055	0.999949	11994	NO
Klk10	0.895748	-1.33738	3.67852	0.0551178	0.999949	69540	NO
LOC118567885	0.747106	-1.06366	3.66951	0.0554166	0.999949	NA	NO
Gm14051	0.754101	0.476386	3.66644	0.0555186	0.999949	102633555	NO
Selplg	-0.836946	1.75069	3.63627	0.0565333	0.999949	20345	NO
Gm42437	0.851963	-1.4014	3.62999	0.0567471	0.999949	115489684	NO
Xkr5	-0.690411	0.507776	3.6297	0.056757	0.999949	319581	NO
Il2rg	-0.977783	0.797522	3.6224	0.0570067	0.999949	16186	NO
Nos2	-1.22552	-1.12571	3.61703	0.057191	0.999949	18126	NO
Gm40799	0.798448	-0.905962	3.60633	0.0575599	0.999949	105245324	NO
Cilk1	-0.505748	5.13506	3.60407	0.0576382	0.999949	56542	NO
Gm33937	0.687805	3.30337	3.60405	0.0576389	0.999949	102637025	NO
Matn4	-1.07102	3.06395	3.59811	0.0578452	0.999949	17183	NO
Cd37	-0.838023	2.41657	3.59565	0.0579311	0.999949	12493	NO
Gm41176	0.68503	-0.635373	3.5932	0.0580163	0.999949	105245782	NO
Gm39326	0.637626	1.82771	3.58912	0.0581591	0.999949	105243391	NO
LOC118567719	0.697693	0.871053	3.58502	0.0583028	0.999949	NA	NO
Lyl1	-0.761575	1.19045	3.58058	0.0584588	0.999949	17095	NO
Gm43915	0.835294	-0.326585	3.57766	0.0585617	0.999949	215458	NO
Trpv4	-0.714373	0.62543	3.57678	0.0585927	0.999949	63873	NO
Gm51770	0.858166	0.243354	3.57639	0.0586063	0.999949	115487399	NO
Ptger4	-0.748867	0.602582	3.57166	0.0587735	0.999949	19219	NO
Glt8d2	0.830022	0.0208226	3.56745	0.0589227	0.999949	74782	NO
Gm52053	0.750405	-1.15791	3.56392	0.059048	0.999949	115488173	NO
Fxyd6	-0.474878	5.75277	3.55998	0.0591883	0.999949	59095	NO
Gm31458	0.878551	0.106792	3.55819	0.0592524	0.999949	102633697	NO
Itgam	-0.870865	4.08658	3.54171	0.0598437	0.999949	16409	NO
Themis2	-0.813922	1.31827	3.54103	0.0598683	0.999949	230787	NO
Gm52919	0.794873	-1.43086	3.53995	0.0599071	0.999949	115490434	NO
Gm40476	0.656031	0.44918	3.52427	0.0604766	0.999949	105244958	NO
Il10ra	-0.739261	2.08114	3.51877	0.0606775	0.999949	16154	NO
Kctd4	-0.737563	2.00476	3.51851	0.0606868	0.999949	67516	NO
Gm12462	0.956261	-1.78766	3.51267	0.0609014	0.999949	102632357	NO
Marcksl1	-0.563478	6.89264	3.50656	0.0611261	0.999949	17357	NO
Stra6	1.01998	1.63275	3.50549	0.0611658	0.999949	20897	NO
Gm39054	0.718003	-0.912014	3.5043	0.0612095	0.999949	105243005	NO
Copz2	-0.905256	2.78796	3.50314	0.0612526	0.999949	56358	NO
Gm52502	0.864491	1.2147	3.49935	0.0613928	0.999949	115489439	NO
Ch25h	-1.06655	-1.19406	3.49155	0.0616829	0.999949	12642	NO
2900052N01Rik	-0.521332	2.98974	3.48985	0.0617462	0.999949	73040	NO
Gsc	-0.66666	-0.526941	3.4723	0.0624045	0.999949	14836	NO
Gm39252	0.921395	-0.188394	3.46774	0.0625769	0.999949	105243290	NO
Gm32208	0.718417	-0.173744	3.46621	0.0626348	0.999949	102634676	NO
Alox5ap	-0.710579	1.36918	3.45514	0.0630553	0.999949	11690	NO
Cyp3a13	-1.11304	-1.51354	3.45379	0.063107	0.999949	13113	NO
Fbxo7	-0.419896	4.53003	3.45024	0.0632425	0.999949	69754	NO
Soga1	-0.449594	7.07622	3.44921	0.0632819	0.999949	320706	NO
Retn	0.898843	-1.74255	3.44845	0.063311	0.999949	57264	NO
Tbx15	0.815944	-0.0145527	3.4387	0.0636859	0.999949	21384	NO
LOC118568235	0.984601	-1.21751	3.43088	0.0639879	0.999949	NA	NO
F13a1	1.288	-0.446951	3.42492	0.0642194	0.999949	74145	NO
Gm11690	1.02854	-1.14875	3.42278	0.0643027	0.999949	102641704	NO
Gm46555	0.649377	0.307659	3.41269	0.0646969	0.999949	108168294	NO
Pnlip	0.894426	-0.881011	3.41134	0.0647499	0.999949	69060	NO
Gm52110	0.743934	-0.902766	3.40849	0.0648616	0.999949	115488314	NO
Gm46027	0.699747	0.58087	3.39376	0.0654435	0.999949	108167513	NO
Alox5	-0.595055	0.483864	3.38862	0.0656478	0.999949	11689	NO
Gm46899	0.764057	-0.208525	3.38837	0.0656577	0.999949	108169018	NO
LOC118568031	0.572211	0.596283	3.38682	0.0657196	0.999949	NA	NO
Hpse	-0.663078	3.06206	3.38616	0.065746	0.999949	15442	NO
Id3	-1.02901	5.01371	3.38523	0.0657831	0.999949	15903	NO
Tmem26	-0.821198	-0.252813	3.38498	0.0657928	0.999949	327766	NO
Cspg4	-0.643122	5.56373	3.38382	0.0658392	0.999949	121021	NO
Frmd4a	-0.391393	6.15177	3.37704	0.0661107	0.999949	209630	NO
Tbata	0.759631	-0.0541391	3.36686	0.0665205	0.999949	65971	NO
Nfe2l3	-0.837891	0.423904	3.36223	0.0667077	0.999949	18025	NO
Gm14330	0.718007	-0.623339	3.36013	0.0667926	0.999949	105244879	NO
Mei1	0.701147	0.526835	3.35875	0.0668488	0.999949	74369	NO
Cnmd	-0.887714	-0.330081	3.35177	0.0671327	0.999949	16840	NO
Gm40543	0.770366	-0.464765	3.35019	0.0671973	0.999949	105245032	NO
Fgf17	0.764608	-1.23136	3.34751	0.0673066	0.999949	14171	NO
Arhgap19	-0.51005	3.78418	3.34587	0.0673738	0.999949	71085	NO
Tmem108	-0.407125	5.20741	3.33655	0.0677564	0.999949	81907	NO
Myrfl	0.901559	-1.62527	3.33454	0.0678394	0.999949	237558	NO
Gm33624	1.17478	-1.41208	3.33047	0.0680073	0.999949	102636606	NO
B3gat2	-0.707275	2.47366	3.32643	0.0681746	0.999949	280645	NO
Gna15	-0.835538	0.479661	3.32616	0.068186	0.999949	14676	NO
Gm38978	1.0004	-0.727703	3.32344	0.0682987	0.999949	105242894	NO
Hal	-1.34051	1.73303	3.32174	0.0683693	0.999949	15109	NO
Wee2	1.04967	-1.64314	3.31172	0.0687873	0.999949	381759	NO
Gm33496	1.05348	-1.24751	3.30337	0.069138	0.999949	102636431	NO
LOC118568718	0.684238	4.60843	3.30066	0.0692519	0.999949	118568718	NO
Tectb	0.857327	-1.42958	3.29638	0.0694329	0.999949	21684	NO
Ncf1	-0.87794	3.22355	3.2797	0.0701416	0.999949	17969	NO
C2	-0.710923	2.22976	3.27505	0.0703409	0.999949	12263	NO
Gm20043	1.46129	-1.56165	3.26722	0.0706775	0.999949	100504070	NO
Gm13847	0.902084	-0.719794	3.26038	0.0709728	0.999949	102634036	NO
Vav1	-0.721052	2.97091	3.25959	0.0710067	0.999949	22324	NO
Gm39747	0.776912	-0.704121	3.25623	0.0711525	0.999949	105244069	NO
Serpinb1c	-0.781121	-0.933899	3.25591	0.0711663	0.999949	380839	NO
Gm15722	0.855398	-1.25734	3.25238	0.07132	0.999949	105246008	NO
Traf4	-0.486757	5.72973	3.24991	0.0714274	0.999949	22032	NO
Impg1	0.888673	-0.249105	3.24726	0.071543	0.999949	63859	NO
Gm32719	-0.782442	0.431169	3.2405	0.0718388	0.999949	102635360	NO
Gm42027	0.871679	-1.30714	3.23481	0.0720887	0.999949	105246802	NO
C5ar1	-0.844241	1.98366	3.22239	0.0726373	0.999949	12273	NO
1110015O18Rik	-1.17162	-1.46747	3.2191	0.0727838	0.999949	100503859	NO
Gm50599	0.664895	1.37812	3.21785	0.0728394	0.999949	108169205	NO
Cyth4	-0.639769	3.39921	3.21745	0.072857	0.999949	72318	NO
Ptpn6	-0.769512	3.07115	3.21285	0.073062	0.999949	15170	NO
Gm36661	0.788124	-0.90125	3.20673	0.0733361	0.999949	102640646	NO
Trim14	-0.744586	0.732722	3.19985	0.0736448	0.999949	74735	NO
C3ar1	-0.584307	5.20524	3.19812	0.0737229	0.999949	12267	NO
Gm51748	0.617929	0.522665	3.19506	0.0738609	0.999949	115487361	NO
Chadl	-0.611319	3.54617	3.18746	0.0742054	0.999949	214685	NO
Gm14377	0.823565	0.401145	3.18155	0.074474	0.999949	102634561	NO
Ankk1	0.883083	-1.27712	3.17926	0.0745786	0.999949	244859	NO
4930407I02Rik	0.862238	-1.52239	3.1767	0.0746954	0.999949	78451	NO
Gm39667	0.730552	-1.10945	3.15869	0.0755238	0.999949	105243961	NO
LOC118567342	0.501232	2.92765	3.15406	0.0757384	0.999949	NA	NO
AW047730	-0.484153	3.38583	3.15128	0.0758673	0.999949	99870	NO
Casp3	-0.514298	4.61305	3.14961	0.0759452	0.999949	12367	NO
Lrrc32	0.760729	2.966	3.14028	0.0763807	0.999949	434215	NO
Ccl11	0.848017	-0.612419	3.13834	0.0764716	0.999949	20292	NO
Gm30042	0.720799	0.509284	3.13742	0.0765147	0.999949	102631796	NO
H3c2	0.831123	-1.30057	3.13396	0.0766774	0.999949	319150	NO
Neurl3	-0.741417	1.02879	3.13248	0.0767467	0.999949	214854	NO
Was	-0.763936	0.704222	3.12965	0.0768804	0.999949	22376	NO
Gm46060	0.635993	0.875129	3.12406	0.0771444	0.999949	108167562	NO
LOC118567569	0.905754	-1.03314	3.12288	0.0772003	0.999949	NA	NO
Gm41844	1.04045	-0.569185	3.12023	0.0773258	0.999949	105246572	NO
Gm52667	0.570049	-0.0109391	3.11664	0.0774966	0.999949	115489889	NO
LOC118568705	0.808645	3.51732	3.11466	0.0775905	0.999949	NA	NO
Acp1	0.778136	3.90506	3.11306	0.0776668	0.999949	11431	NO
Lrr1	-0.781985	-1.05131	3.10701	0.0779559	0.999949	69706	NO
Gm52816	0.779899	-1.25801	3.09826	0.0783762	0.999949	115490190	NO
Cnksr3	-0.536212	3.82356	3.09578	0.0784956	0.999949	215748	NO
Gm31214	0.599369	0.165242	3.09532	0.0785178	0.999949	102633373	NO
B3gnt8	-0.707439	-0.348681	3.09357	0.078602	0.999949	232984	NO
LOC118568687	0.754762	0.882109	3.08418	0.0790572	0.999949	NA	NO
Col9a2	-0.712842	2.14312	3.08169	0.0791784	0.999949	12840	NO
LOC118567488	0.639515	-0.908076	3.07344	0.0795808	0.999949	NA	NO
Gm52806	0.566805	0.119597	3.07132	0.0796849	0.999949	115490169	NO
Dock2	-0.707878	3.18978	3.06815	0.0798404	0.999949	94176	NO
Rasl10a	0.715834	3.42858	3.06807	0.0798441	0.999949	75668	NO
Slc44a1	-0.429771	6.55834	3.06795	0.0798499	0.999949	100434	NO
Gm40095	0.651617	-0.644986	3.06434	0.0800275	0.999949	105244498	NO
Gm35399	0.671488	-0.593967	3.05968	0.0802574	0.999949	102638966	NO
Rasgrp3	-0.666551	2.23275	3.05586	0.0804465	0.999949	240168	NO
Mpp4	0.585381	-0.387707	3.04664	0.0809042	0.999949	227157	NO
Rbpjl	-0.864318	-1.21604	3.04626	0.0809231	0.999949	19668	NO
LOC118567348	0.650661	1.98815	3.0417	0.0811511	0.999949	NA	NO
Spi1	-0.724684	2.79644	3.03882	0.081295	0.999949	20375	NO
Ms4a14	-0.772754	1.07671	3.0337	0.0815518	0.999949	383435	NO
Laptm5	-0.599607	6.05898	3.03321	0.0815766	0.999949	16792	NO
Srd5a1	-0.49338	3.15973	3.02993	0.0817416	0.999949	78925	NO
Cerox1	-0.519226	4.16749	3.02855	0.0818109	0.999949	72834	NO
Man2b1	-0.445007	6.27717	3.02688	0.0818954	0.999949	17159	NO
Asb2	-0.675789	0.704134	3.02658	0.0819103	0.999949	65256	NO
Rgsl1	0.558847	1.17527	3.02477	0.0820019	0.999949	240816	NO
Ms4a7	-0.781557	3.93647	3.02392	0.0820448	0.999949	109225	NO
Gm32718	0.596448	0.851046	3.00549	0.0829827	0.999949	102635359	NO
Gpr157	-0.546673	2.7064	3.00452	0.0830328	0.999949	269604	NO
Slco1c1	-0.412177	6.48366	3.00243	0.0831396	0.999949	58807	NO
Dnah6	0.525973	2.75815	2.99991	0.0832693	0.999949	330355	NO
Wdr64	1.15663	-1.86349	2.99885	0.0833237	0.999949	75820	NO
Gm46485	0.706129	-0.41184	2.99851	0.083341	0.999949	108168201	NO
Hmga2-ps1	-0.671366	-0.254359	2.9943	0.0835579	0.999949	15365	NO
Gm32509	0.634338	-0.480686	2.99418	0.0835643	0.999949	102635085	NO
H2-Bl	-0.742865	-1.11785	2.99313	0.0836184	0.999949	14963	NO
Cryba4	-1.04228	-1.29215	2.99166	0.0836945	0.999949	12959	NO
Gm26812	0.916635	-0.402434	2.98633	0.0839704	0.999949	102637329	NO
Ctss	-0.674065	5.95439	2.98436	0.0840723	0.999949	13040	NO
Iho1	0.686195	-0.906926	2.98177	0.0842072	0.999949	434438	NO
LOC118567417	0.631603	-0.515274	2.97832	0.0843866	0.999949	NA	NO
Gm34957	0.737754	-1.16786	2.97723	0.0844437	0.999949	102638376	NO
Gm36027	0.780247	-1.51101	2.97439	0.0845922	0.999949	102639801	NO
Nrm	-0.595254	2.19722	2.96997	0.0848235	0.999949	106582	NO
Nkain4	-0.516548	3.12941	2.9675	0.0849532	0.999949	58237	NO
Gm2977	1.17892	-1.64651	2.96629	0.0850166	0.999949	100040807	NO
Abcg3	-0.7415	0.489866	2.96353	0.0851618	0.999949	27405	NO
Gm38293	-0.816505	-1.61477	2.95711	0.0855008	0.999949	105244026	NO
LOC118568026	0.852482	-1.13304	2.9509	0.0858296	0.999949	NA	NO
Gm41344	0.700784	0.367664	2.94568	0.0861074	0.999949	105245975	NO
Gm52399	0.623145	-0.677067	2.94561	0.0861114	0.999949	115489036	NO
Gnb4	-0.484371	3.94919	2.94434	0.0861788	0.999949	14696	NO
H2bc7	0.581994	0.0693536	2.93736	0.0865518	0.999949	319180	NO
LOC118567333	0.636768	0.0227205	2.93322	0.0867741	0.999949	118567333	NO
Eya1	-0.471946	3.25828	2.92917	0.0869921	0.999949	14048	NO
Gm43380	0.621675	0.526166	2.92605	0.0871604	0.999949	115490149	NO
Spon2	1.24809	-0.433873	2.92603	0.0871618	0.999949	100689	NO
Gm30346	1.12914	-1.92093	2.92572	0.0871781	0.999949	102632206	NO
Gm46773	0.585111	-0.539291	2.92143	0.0874103	0.999949	108168810	NO
Cd9	-0.64134	7.58283	2.9214	0.087412	0.999949	12527	NO
Gm51487	0.793415	-0.161988	2.91842	0.0875735	0.999949	115486529	NO
Chdh	0.644758	0.0801511	2.91445	0.0877892	0.999949	218865	NO
Alas2	0.742328	-1.24449	2.9075	0.0881685	0.999949	11656	NO
Col9a1	-0.735152	0.959993	2.90472	0.0883207	0.999949	12839	NO
LOC118568596	0.727082	-0.751247	2.90171	0.0884858	0.999949	118568596	NO
Itih2	1.08484	1.45764	2.89794	0.0886926	0.999949	16425	NO
LOC118568007	0.819826	3.76843	2.89549	0.0888275	0.999949	NA	NO
Dct	-0.914191	0.0505298	2.88856	0.0892107	0.999949	13190	NO
Papss1	-0.350535	6.27871	2.88675	0.0893111	0.999949	23971	NO
Gm50589	0.70032	-0.994089	2.8762	0.0898978	0.999949	108167760	NO
Cd180	-0.839813	2.3556	2.8748	0.0899761	0.999949	17079	NO
Gm52702	0.712993	-0.577479	2.87335	0.0900572	0.999949	115489937	NO
Siglec1	-0.821489	3.49645	2.86928	0.0902855	0.999949	20612	NO
Gm5475	1.08023	-1.21701	2.85879	0.0908758	0.999949	432982	NO
Wfdc17	-0.985149	1.60547	2.85644	0.0910086	0.999949	100034251	NO
Gm38649	0.805106	-0.444672	2.85352	0.0911744	0.999949	102642990	NO
Gm15798	0.821604	-0.87359	2.84674	0.0915595	0.999949	115488632	NO
Thbd	0.605628	2.54012	2.84314	0.091765	0.999949	21824	NO
Gm33687	0.739906	-1.65309	2.84147	0.0918604	0.999949	102636685	NO
Gm46284	-0.533916	0.678683	2.83582	0.092184	0.999949	108167905	NO
Col11a1	-0.604213	6.10022	2.8341	0.0922825	0.999949	12814	NO
Folr2	-0.618659	0.992303	2.83399	0.0922889	0.999949	14276	NO
Cd52	-0.834548	2.00133	2.83348	0.0923181	0.999949	23833	NO
Qpct	-0.472032	3.27087	2.83251	0.0923741	0.999949	70536	NO
Gm41448	0.678672	0.126548	2.82963	0.0925394	0.999949	105246105	NO
Edar	0.582205	0.0318382	2.82087	0.0930457	0.999949	13608	NO
C1s2	0.913722	0.788243	2.8194	0.0931312	0.999949	317677	NO
Gm39503	0.609326	-0.000430023	2.81771	0.0932291	0.999949	105243672	NO
Gm52313	0.826376	-1.01577	2.81635	0.0933083	0.999949	115488816	NO
Gm38970	0.611721	-0.386166	2.81435	0.0934248	0.999949	105242884	NO
Gm29808	0.833432	1.56653	2.81165	0.0935819	0.999949	101056241	NO
Gm52724	0.714896	-1.0368	2.80867	0.0937562	0.999949	115489976	NO
Gm19343	0.598304	0.490929	2.80665	0.0938743	0.999949	100502732	NO
Gm32575	0.714372	-0.14161	2.80401	0.0940291	0.999949	102635171	NO
Rnd2	-0.389842	6.17577	2.80307	0.0940839	0.999949	11858	NO
Glra1	0.687924	-0.344696	2.80081	0.094217	0.999949	14654	NO
LOC118567597	0.735846	-0.530475	2.8002	0.0942523	0.999949	NA	NO
6530403H02Rik	0.817465	-1.30962	2.79972	0.0942806	0.999949	320739	NO
Tnfrsf13b	-0.609467	0.0909446	2.79739	0.0944176	0.999949	57916	NO
Gm33464	0.609769	-0.745309	2.79644	0.0944741	0.999949	102636382	NO
1700001J03Rik	0.632528	0.117035	2.79378	0.0946306	0.999949	69282	NO
Gltp	-0.503337	5.82616	2.79066	0.094815	0.999949	56356	NO
Chrnb4	-0.739172	0.65699	2.78594	0.0950948	0.999949	108015	NO
Slc12a3	0.766906	-0.796504	2.78476	0.0951649	0.999949	20497	NO
Pdgfra	-0.708625	6.40043	2.77872	0.0955247	0.999949	18595	NO
Spry1	-0.411819	4.56969	2.77836	0.0955457	0.999949	24063	NO
Gm51891	0.681621	0.408358	2.77578	0.0957001	0.999949	115487767	NO
Gm12224	0.545288	0.198278	2.77483	0.095757	0.999949	108167900	NO
LOC118567748	0.669373	-0.936993	2.7671	0.0962204	0.999949	NA	NO
Gm11750	0.997296	0.768844	2.76667	0.0962461	0.999949	108167940	NO
Catsper3	0.692903	-1.42437	2.75937	0.0966863	0.999949	76856	NO
Gm5432	0.693531	-1.49009	2.75686	0.0968379	0.999949	432636	NO
Gm46371	0.639695	0.403622	2.75027	0.0972381	0.999949	108168022	NO
9330159H11Rik	0.606529	1.02257	2.74704	0.0974345	0.999949	102634481	NO
Tnfaip8l2	-0.707194	1.57125	2.74111	0.0977969	0.999949	69769	NO
Sgk1	-0.376364	5.8635	2.74083	0.0978141	0.999949	20393	NO
Gm51806	0.544394	0.319135	2.73774	0.0980034	0.999949	115487458	NO
LOC118568133	0.553438	0.360275	2.73637	0.0980876	0.999949	118568133	NO
LOC118568315	0.659763	0.32581	2.73419	0.0982215	0.999949	NA	NO
Nckap1l	-0.55221	4.42204	2.73357	0.0982593	0.999949	105855	NO
LOC118567858	0.606576	-1.00059	2.73254	0.098323	0.999949	NA	NO
Gm33777	0.624653	0.051971	2.72756	0.0986297	0.999949	102636806	NO
Arhgap31	-0.37013	6.38159	2.72702	0.0986633	0.999949	12549	NO
Gm8264	0.751222	-0.639832	2.72579	0.0987393	0.999949	666738	NO
Ngfr	-0.663662	3.06195	2.72001	0.0990974	0.999949	18053	NO
Alox12	0.901809	-1.35311	2.71893	0.0991648	0.999949	11684	NO
Ms4a6c	-0.684975	2.58789	2.7166	0.0993092	0.999949	73656	NO
Gm39017	0.592828	0.446214	2.71128	0.0996408	0.999949	105242946	NO
3110053B16Rik	1.08451	2.58367	2.70166	0.100244	0.999949	382686	NO
Gm46534	0.689523	-0.744608	2.70035	0.100326	0.999949	108168261	NO
Hpgds	-0.590179	3.15605	2.69236	0.100831	0.999949	54486	NO
1500002F19Rik	0.534766	-0.101037	2.69184	0.100863	0.999949	76683	NO
Cd22	-0.731825	1.5627	2.68834	0.101085	0.999949	12483	NO
LOC118568203	0.806037	-1.16275	2.68828	0.101089	0.999949	NA	NO
Gm32296	-0.762768	-0.100156	2.68591	0.101239	0.999949	102634795	NO
Arl11	-0.747408	0.972605	2.6851	0.101291	0.999949	219144	NO
Ncapg	-0.626037	1.71026	2.68487	0.101306	0.999949	54392	NO
Slc6a13	1.26289	-0.0295967	2.68308	0.10142	0.999949	14412	NO
Gm52899	0.949801	-1.34282	2.68273	0.101442	0.999949	115490405	NO
Nkx6-2	-1.18368	2.0782	2.68158	0.101515	0.999949	14912	NO
Chn2	-0.418839	4.76832	2.68036	0.101593	0.999949	69993	NO
Tspan1	0.847745	-2.04415	2.67572	0.101889	0.999949	66805	NO
Gm46122	0.761652	-0.720932	2.67519	0.101923	0.999949	108167667	NO
Erbb3	-0.869352	2.12544	2.67331	0.102044	0.999949	13867	NO
Cd300c2	-0.821533	2.15174	2.67294	0.102067	0.999949	140497	NO
LOC115488278	0.785252	-0.996846	2.67272	0.102082	0.999949	NA	NO
5730552O08Rik	0.860852	-1.64524	2.67257	0.102091	0.999949	115488900	NO
Gm33050	0.837213	-1.16541	2.67055	0.10222	0.999949	102635803	NO
Fgd2	-0.76097	1.08212	2.66843	0.102357	0.999949	26382	NO
Gm39819	1.12586	-1.88205	2.66367	0.102664	0.999949	105244159	NO
Pik3cg	-0.719736	2.00504	2.66147	0.102806	0.999949	30955	NO
LOC102640059	0.694904	-1.31634	2.65984	0.102911	0.999949	NA	NO
Calcrl	-0.64374	3.15329	2.65759	0.103057	0.999949	54598	NO
Gm52708	0.81956	-1.14947	2.65715	0.103085	0.999949	115489948	NO
Tnfrsf25	0.607234	1.21693	2.65619	0.103147	0.999949	85030	NO
Gm51629	0.641077	-0.934786	2.65285	0.103364	0.999949	115487096	NO
Kif18b	-0.694152	2.03976	2.65221	0.103406	0.999949	70218	NO
Zfp541	0.704788	-0.860964	2.64697	0.103748	0.999949	666528	NO
Cd68	-0.544676	6.02537	2.64315	0.103997	0.999949	12514	NO
AU020206	-0.602625	1.72973	2.64143	0.10411	0.999949	108167440	NO
Gm41343	0.632222	-0.903183	2.63479	0.104546	0.999949	105245974	NO
Bmp7	-0.528808	3.32963	2.63326	0.104647	0.999949	12162	NO
Gm36459	0.69898	-0.446802	2.63289	0.104671	0.999949	102640389	NO
F930015N05Rik	0.706092	-0.0107801	2.63265	0.104687	0.999949	654805	NO
Gm15520	0.536252	1.09864	2.63038	0.104837	0.999949	625222	NO
Gsx1	-0.699817	1.49366	2.6247	0.105212	0.999949	14842	NO
Gm32091	0.598983	0.556711	2.62465	0.105216	0.999949	102634534	NO
LOC118567922	0.59994	-0.0938218	2.60477	0.106543	0.999949	NA	NO
Wnt8b	-0.622162	0.243051	2.60452	0.10656	0.999949	22423	NO
Gm34829	1.1119	-1.73087	2.60356	0.106624	0.999949	102638216	NO
Gm39452	0.736136	-0.820349	2.60097	0.106798	0.999949	105243563	NO
Gm40444	0.590551	-0.876991	2.60028	0.106845	0.999949	105244922	NO
Pbld1	1.0529	-1.8592	2.59932	0.10691	0.999949	68371	NO
Peli1	-0.342175	5.39389	2.59875	0.106948	0.999949	67245	NO
Gm33721	0.50912	1.10947	2.5969	0.107073	0.999949	102636729	NO
Inpp5d	-0.47509	4.03825	2.59062	0.107499	0.999949	16331	NO
Clec12a	-0.815322	1.27236	2.58607	0.107808	0.999949	232413	NO
Btk	-0.659085	1.04527	2.58597	0.107814	0.999949	12229	NO
9530062K07Rik	-1.0996	-1.74464	2.58515	0.10787	0.999949	78739	NO
Tmem100	-0.721343	2.28073	2.58486	0.10789	0.999949	67888	NO
Rab33a	-0.481285	3.50214	2.58452	0.107913	0.999949	19337	NO
Gm45645	0.689531	-1.08165	2.5831	0.10801	0.999949	115488299	NO
LOC118567453	0.569811	1.15732	2.58105	0.10815	0.999949	NA	NO
Mustn1	0.635097	-0.110076	2.58038	0.108196	0.999949	66175	NO
Gm52629	0.677049	1.20743	2.57981	0.108235	0.999949	115489729	NO
LOC115487771	0.576802	-0.0794343	2.57783	0.10837	0.999949	115487771	NO
Cxcl12	1.36649	4.94995	2.57284	0.108712	0.999949	20315	NO
Vash1	-0.363556	6.32471	2.57067	0.108862	0.999949	238328	NO
Npr3	0.892332	1.92228	2.57045	0.108877	0.999949	18162	NO
Nlrp3	-0.723733	-0.261105	2.56841	0.109017	0.999949	216799	NO
Atp2a3	-0.574464	0.909918	2.56815	0.109035	0.999949	53313	NO
Myo1f	-0.626882	3.64537	2.56749	0.109081	0.999949	17916	NO
Gm16350	0.762673	-1.2487	2.56716	0.109103	0.999949	102638701	NO
Arhgap36	0.644883	-0.569472	2.56688	0.109123	0.999949	75404	NO
Klhl5	-0.399913	5.62365	2.56657	0.109144	0.999949	71778	NO
Col6a5	0.927895	2.21191	2.56613	0.109174	0.999949	665033	NO
Depdc1a	-0.700689	-0.170058	2.56352	0.109355	0.999949	76131	NO
Gm33712	0.572859	-0.0410587	2.56202	0.109458	0.999949	102636716	NO
Agrp	-0.586766	-0.448528	2.55944	0.109637	0.999949	11604	NO
Igfbp6	0.612194	3.20506	2.55498	0.109947	0.999949	16012	NO
Bach2os	-0.70943	-0.713057	2.55291	0.110092	0.999949	414068	NO
Pzp	0.94433	-0.685268	2.54977	0.11031	0.999949	11287	NO
Gm34759	0.616214	-0.549179	2.54152	0.110888	0.999949	102638121	NO
LOC118567558	0.550887	0.0678031	2.54084	0.110936	0.999949	118567558	NO
Arhgap30	-0.64367	2.63807	2.53975	0.111013	0.999949	226652	NO
Gm13840	0.688689	-0.779317	2.53726	0.111187	0.999949	102639837	NO
Cdo1	-0.394405	4.70568	2.53644	0.111246	0.999949	12583	NO
Esyt3	0.53944	0.411495	2.53326	0.11147	0.999949	272636	NO
Gm52172	0.586037	-0.000710599	2.53236	0.111533	0.999949	115488467	NO
Fchsd2	-0.355809	5.59163	2.53109	0.111623	0.999949	207278	NO
Ptgs2	0.653354	4.57055	2.52869	0.111793	0.999949	19225	NO
Gm31606	0.539494	2.53067	2.52765	0.111867	0.999949	102633888	NO
Oas3	-1.35977	-1.33996	2.52664	0.111939	0.999949	246727	NO
Gm10037	-0.755502	-0.275462	2.52611	0.111976	0.999949	102637366	NO
Sfn	0.564766	0.891426	2.51943	0.112451	0.999949	55948	NO
Gpr84	-0.802489	0.104046	2.51671	0.112645	0.999949	80910	NO
Gm32854	0.802557	0.719271	2.51306	0.112907	0.999949	102635550	NO
A930006K02Rik	-0.660908	-0.916549	2.51185	0.112993	0.999949	100503120	NO
Gm31623	0.58612	1.4315	2.51089	0.113062	0.999949	102633913	NO
Lcp1	-0.525838	5.06796	2.50958	0.113156	0.999949	18826	NO
Slc14a1	-1.03068	3.53456	2.48933	0.114621	0.999949	108052	NO
Gm16630	0.798024	-1.15048	2.48719	0.114776	0.999949	100503622	NO
LOC118568219	0.743491	-0.375287	2.48702	0.114789	0.999949	118568219	NO
Gm52810	0.542201	-0.128695	2.48581	0.114877	0.999949	115490176	NO
Gm29885	0.701754	-0.810812	2.48365	0.115035	0.999949	102631584	NO
Sgk2	-1.02342	-1.40051	2.48319	0.115069	0.999949	27219	NO
Gm32383	0.879028	-1.30018	2.48113	0.11522	0.999949	102634910	NO
Ccdc88b	-0.54048	1.82965	2.477	0.115522	0.999949	78317	NO
Gm31349	0.619909	-0.473805	2.47077	0.115981	0.999949	102633551	NO
Gm46216	1.27336	-1.38026	2.468	0.116186	0.999949	108167799	NO
Best3	-0.872691	-0.240306	2.46769	0.116209	0.999949	382427	NO
Tdrd12	0.542977	-0.308954	2.46271	0.116578	0.999949	71981	NO
Ccno	0.491403	-0.0238473	2.46157	0.116662	0.999949	218630	NO
Fcrls	-1.15953	1.38262	2.46022	0.116763	0.999949	NA	NO
Ikzf1	-0.676363	1.79231	2.45718	0.116989	0.999949	22778	NO
Fmod	-0.731174	2.8969	2.45639	0.117048	0.999949	14264	NO
Gm30863	1.14439	-1.85309	2.45296	0.117303	0.999949	102632911	NO
LOC115487471	0.592419	1.89972	2.45092	0.117456	0.999949	NA	NO
Prkch	-0.60747	0.861421	2.45018	0.117512	0.999949	18755	NO
Gm20594	0.782247	1.09366	2.44649	0.117788	0.999949	100463512	NO
Gm40960	0.971184	-1.69651	2.4455	0.117862	0.999949	105245513	NO
Gm39342	0.67325	-0.0672503	2.44141	0.11817	0.999949	105243412	NO
Gm20627	0.476892	1.92341	2.44101	0.1182	0.999949	102631874	NO
Gm30106	0.790229	-1.37077	2.43969	0.118299	0.999949	102631885	NO
Ppfibp1	-0.480517	5.79469	2.43506	0.118649	0.999949	67533	NO
Gm39752	0.610606	1.4706	2.43451	0.118691	0.999949	105244074	NO
Tafa4	-0.812455	-0.360954	2.43343	0.118773	0.999949	320701	NO
Tmem125	0.65747	0.707821	2.4331	0.118798	0.999949	230678	NO
Gm51491	0.788687	-0.848156	2.43289	0.118814	0.999949	115486536	NO
E2f8	-0.684575	1.85452	2.43217	0.118868	0.999949	108961	NO
Il21r	-0.659912	0.816692	2.42627	0.119316	0.999949	60504	NO
Lax1	0.945736	-1.523	2.42565	0.119363	0.999949	240754	NO
Stk32a	-0.54752	3.0727	2.42476	0.119432	0.999949	269019	NO
Gm35562	0.751755	-0.00341894	2.42333	0.11954	0.999949	102639199	NO
Grik3	-0.471495	5.66198	2.41909	0.119865	0.999949	14807	NO
Cass4	0.779541	-0.808739	2.41751	0.119985	0.999949	320664	NO
Gm40780	0.723502	-0.143457	2.41682	0.120039	0.999949	105245305	NO
LOC118568748	0.780374	-1.45568	2.41631	0.120077	0.999949	NA	NO
Dmrta1	-0.873811	-0.787259	2.41524	0.12016	0.999949	242523	NO
1700028P14Rik	0.555712	0.260293	2.41449	0.120217	0.999949	NA	NO
Gm30735	0.790724	-1.02652	2.41325	0.120313	0.999949	102632743	NO
Cbr2	-1.04702	-1.32009	2.41268	0.120356	0.999949	12409	NO
Gm35394	0.766429	-1.00474	2.41228	0.120387	0.999949	102638959	NO
Gm52764	0.567162	0.0509462	2.41198	0.12041	0.999949	115490106	NO
Gm12701	0.697746	0.318104	2.41003	0.12056	0.999949	105244634	NO
Gm30679	0.832756	-1.46528	2.40928	0.120618	0.999949	102632660	NO
Slc17a1	1.16566	-1.36763	2.40869	0.120664	0.999949	20504	NO
LOC118568522	0.639191	-1.1368	2.40544	0.120914	0.999949	NA	NO
Fli1	-0.594131	1.14417	2.40248	0.121143	0.999949	14247	NO
H2-M2	0.993262	-0.379078	2.40133	0.121232	0.999949	14990	NO
Slco4a1	-0.607149	-0.192252	2.40068	0.121283	0.999949	108115	NO
Srp54a	0.318243	5.65859	2.3994	0.121382	0.999949	24067	NO
Slc9b2	0.553468	-0.246263	2.39829	0.121468	0.999949	97086	NO
Tdg-ps2	-0.489337	4.49295	2.3954	0.121693	0.999949	624784	NO
Gm42364	1.12863	-1.27387	2.39428	0.12178	0.999949	105247230	NO
Gm32249	0.887755	-1.61964	2.38969	0.122138	0.999949	102634737	NO
Rab44	-0.793531	-1.19993	2.38696	0.122351	0.999949	442827	NO
Gm46436	0.589932	-0.687585	2.38613	0.122416	0.999949	108168109	NO
Gm33733	-0.530769	-0.362708	2.38448	0.122546	0.999949	102636745	NO
C430049B03Rik	-0.881702	-1.3469	2.38155	0.122775	0.999949	72575	NO
Fyb	-0.631709	4.30244	2.38147	0.122782	0.999949	23880	NO
Gm35431	0.632317	-1.29559	2.38125	0.122799	0.999949	102639010	NO
Gm29478	1.18256	-1.04113	2.37641	0.123181	0.999949	102633433	NO
Gm42154	0.611734	-0.597902	2.37561	0.123243	0.999949	105246964	NO
Matn2	0.568061	4.52153	2.3698	0.123703	0.999949	17181	NO
Rps18-ps4	-0.531555	5.14715	2.36777	0.123864	0.999949	111365222	NO
Six1	1.06386	-0.657703	2.36733	0.123899	0.999949	20471	NO
Gm35280	0.711739	-0.33874	2.36672	0.123947	0.999949	102638803	NO
Gm39334	0.622456	-1.35611	2.36324	0.124224	0.999949	105243402	NO
Itprid1	0.696439	-0.86538	2.36072	0.124425	0.999949	232016	NO
LOC118567418	0.652017	-0.983191	2.35989	0.124491	0.999949	NA	NO
Ldlrad3	-0.519242	4.38383	2.35776	0.124661	0.999949	241576	NO
Gpr137b-ps	-0.337581	4.82817	2.35486	0.124893	0.999949	664862	NO
Gm50287	0.505554	-0.00355583	2.351	0.125203	0.999949	115489013	NO
Kcng2	-0.773707	2.11176	2.3509	0.125211	0.999949	240444	NO
BC021767	-0.624744	0.996965	2.35041	0.12525	0.999949	545551	NO
Ehd1	-0.352095	5.80203	2.35013	0.125272	0.999949	13660	NO
2310067E19Rik	0.604055	-0.542491	2.34552	0.125644	0.999949	76455	NO
Lmnb1	-0.470665	4.74692	2.34267	0.125874	0.999949	16906	NO
Mrc2	0.715883	3.10542	2.34207	0.125922	0.999949	17534	NO
Nlrp1b	-0.74443	-0.223161	2.33742	0.126298	0.999949	637515	NO
Gm36346	0.742574	-0.873826	2.33631	0.126388	0.999949	102640229	NO
Tmem106a	-0.55191	3.39468	2.3363	0.126389	0.999949	217203	NO
Atp2c2	0.687427	-1.17552	2.33295	0.126661	0.999949	69047	NO
Gm13791	0.560679	-0.649155	2.33128	0.126798	0.999949	102634512	NO
Cd84	-0.593172	4.20908	2.33078	0.126838	0.999949	12523	NO
Tnr	-0.597849	8.59162	2.32968	0.126928	0.999949	21960	NO
Gm39299	0.536046	-0.0702499	2.32673	0.127169	0.999949	105243352	NO
Wfdc3	0.557779	0.0620019	2.3246	0.127343	0.999949	71856	NO
P2rx7	-0.386041	4.09772	2.32386	0.127403	0.999949	18439	NO
Emid1	-0.465168	3.42905	2.32318	0.12746	0.999949	140703	NO
LOC118567700	0.957646	-1.31195	2.32215	0.127544	0.999949	NA	NO
Rassf2	-0.329159	6.34404	2.32188	0.127566	0.999949	215653	NO
Gm33597	1.00787	-0.668743	2.32107	0.127632	0.999949	102636567	NO
Gm52320	0.77972	0.467679	2.31525	0.12811	0.999949	115488826	NO
Gm42351	0.847921	-0.99514	2.31332	0.12827	0.999949	105247213	NO
Gm35688	0.692031	-1.56481	2.30822	0.128691	0.999949	102639355	NO
Gm30067	0.502356	-0.388349	2.30675	0.128813	0.999949	102631828	NO
Tent5c	-0.594163	3.64089	2.3012	0.129274	0.999949	74645	NO
LOC118568583	0.594447	-0.154882	2.2997	0.129399	0.999949	NA	NO
Wdfy4	-0.5448	2.50834	2.29956	0.129411	0.999949	545030	NO
Snx20	-0.603032	0.954142	2.29545	0.129754	0.999949	71607	NO
Gm16183	0.641443	2.66788	2.29537	0.12976	0.999949	115486889	NO
9030622O22Rik	1.24423	-1.31313	2.28946	0.130255	0.999949	100043820	NO
LOC118568162	0.710011	-1.19088	2.28725	0.130441	0.999949	NA	NO
Fgl1	0.7381	-0.738298	2.28715	0.130449	0.999949	234199	NO
Gm36198	0.583898	-0.507507	2.28451	0.130671	0.999949	102640025	NO
Col13a1	-0.711364	-0.487518	2.28139	0.130935	0.999949	12817	NO
LOC115488490	-0.656525	-1.07721	2.28125	0.130946	0.999949	NA	NO
Rgcc	-0.338274	4.58829	2.27998	0.131054	0.999949	66214	NO
Plcg2	-0.599809	2.65634	2.2744	0.131526	0.999949	234779	NO
LOC118568782	0.907745	-1.00317	2.27416	0.131546	0.999949	118568782	NO
Dcn	0.974944	2.68246	2.26984	0.131914	0.999949	13179	NO
Rinl	-0.506004	1.40271	2.26886	0.131997	0.999949	320435	NO
Gm20642	0.554148	-0.435424	2.26793	0.132077	0.999949	102634076	NO
Milr1	-0.676151	0.644056	2.26396	0.132415	0.999949	380732	NO
Gm36914	1.19383	-2.12698	2.26188	0.132593	0.999949	102640981	NO
Gm51659	0.781154	-1.7635	2.26116	0.132655	0.999949	115487138	NO
LOC118567505	0.549397	-0.566815	2.25833	0.132897	0.999949	NA	NO
Hcls1	-0.615148	3.03231	2.25661	0.133045	0.999949	15163	NO
Tnnt2	-0.739942	0.282794	2.25584	0.133111	0.999949	21956	NO
LOC115488769	0.529268	2.50047	2.25381	0.133286	0.999949	115488769	NO
Fcgr1	-0.593785	1.60243	2.25007	0.133609	0.999949	14129	NO
Gm36359	0.579516	-0.63255	2.24903	0.133698	0.999949	102640245	NO
Gm31936	1.08612	-1.13692	2.24485	0.13406	0.999949	102634328	NO
Hck	-0.715007	1.34418	2.24112	0.134383	0.999949	15162	NO
Rimklb	-0.327338	5.81704	2.23885	0.134581	0.999949	108653	NO
Fam178b	0.674727	-0.165746	2.23783	0.13467	0.999949	381337	NO
Gm30554	0.87097	-1.65944	2.23773	0.134678	0.999949	102632496	NO
2610020C07Rik	-0.500543	-0.187907	2.2368	0.13476	0.999949	69918	NO
Cntn6	-0.519348	2.89501	2.23633	0.134801	0.999949	53870	NO
Cnpy1	-0.939132	-0.201617	2.23395	0.135008	0.999949	269637	NO
Gm33214	0.73187	-1.29522	2.23034	0.135324	0.999949	102636025	NO
Rab3il1	-0.48722	3.23696	2.22946	0.135401	0.999949	74760	NO
Mki67	-0.555712	5.42953	2.22787	0.135541	0.999949	17345	NO
9130002K18Rik	0.463556	0.47219	2.22457	0.135831	0.999949	74554	NO
Gm32200	0.750409	-0.746938	2.22116	0.136131	0.999949	102634668	NO
Gm31370	0.658295	-0.940842	2.22089	0.136155	0.999949	102633579	NO
Cd48	-0.790136	0.851203	2.22043	0.136195	0.999949	12506	NO
Acp7	0.562196	-0.0684026	2.21938	0.136288	0.999949	101744	NO
Gm42139	0.520951	-0.725552	2.21657	0.136536	0.999949	105246945	NO
Smyd1	-0.650514	-1.42268	2.21346	0.136812	0.999949	12180	NO
Mlph	-0.697264	-0.558015	2.20922	0.137188	0.999949	171531	NO
A830035O19Rik	0.528374	-0.70539	2.20692	0.137393	0.999949	100101457	NO
Aard	-0.460977	1.76243	2.20528	0.137538	0.999949	239435	NO
Plppr1	-0.46236	3.09953	2.20431	0.137626	0.999949	272031	NO
LOC115488208	0.68882	-1.48182	2.2016	0.137867	0.999949	NA	NO
LOC115488162	0.707815	-1.30554	2.19894	0.138105	0.999949	NA	NO
Sema4a	0.476217	4.24602	2.19772	0.138215	0.999949	20351	NO
Gm30810	0.55134	-0.538435	2.19711	0.13827	0.999949	102632845	NO
Chrnb3	1.12922	3.11954	2.19382	0.138565	0.999949	108043	NO
Nrk	0.923538	-0.664524	2.1927	0.138666	0.999949	27206	NO
Gm51446	0.563867	0.189111	2.19145	0.138779	0.999949	115486457	NO
Lig1	-0.449306	3.71403	2.19054	0.138861	0.999949	16881	NO
Gm33023	-0.614921	-1.44142	2.18421	0.139432	0.999949	102635769	NO
Mir7220	0.83811	-1.12487	2.18285	0.139556	0.999949	102465703	NO
Gm46722	0.723131	-1.0182	2.18166	0.139663	0.999949	108168707	NO
Gm46061	0.693802	-1.12031	2.18149	0.139679	0.999949	108167563	NO
Sp110	-0.61232	0.0841783	2.17616	0.140164	0.999949	109032	NO
Sash3	-0.603182	1.15966	2.176	0.140178	0.999949	74131	NO
Tcf7l2	-0.476342	3.69015	2.17527	0.140245	0.999949	21416	NO
Plek	-0.454575	4.88334	2.17337	0.140419	0.999949	56193	NO
Psg16	0.633749	1.74384	2.17229	0.140517	0.999949	26436	NO
Gm52241	0.658962	0.607437	2.16852	0.140862	0.999949	115488633	NO
Ldlrad1	1.01846	-1.3384	2.16493	0.141191	0.999949	546840	NO
Mxd3	-0.564723	1.12385	2.16287	0.14138	0.999949	17121	NO
Inmt	0.949936	3.4043	2.16246	0.141418	0.999949	21743	NO
Ptpn18	-0.625371	0.259682	2.15924	0.141715	0.999949	19253	NO
Gm40537	0.639121	1.35014	2.15923	0.141716	0.999949	105245023	NO
Zeb2	-0.328499	7.02974	2.15791	0.141837	0.999949	24136	NO
LOC108168645	-0.737103	2.75496	2.15742	0.141883	0.999949	108168645	NO
G530011O06Rik_1	-0.774493	2.73171	2.15486	0.14212	0.999949	NA	NO
Klhl6	-0.666243	1.25405	2.15462	0.142142	0.999949	239743	NO
Adap2	-0.539352	3.18299	2.15103	0.142474	0.999949	216991	NO
Gm5106	0.799921	-1.96492	2.1482	0.142737	0.999949	330031	NO
Gm16150	0.593399	0.688148	2.14432	0.143099	0.999949	102638318	NO
Gm52707	0.613649	0.65651	2.14363	0.143163	0.999949	115489945	NO
Rsl1	-0.478559	1.07631	2.14245	0.143272	0.999949	380855	NO
Gm47629	0.712015	-1.58012	2.13857	0.143636	0.999949	115487161	NO
Myl1	-0.673948	-1.34261	2.13706	0.143777	0.999949	17901	NO
Gm39039	1.03904	-1.85015	2.13634	0.143845	0.999949	105242979	NO
Gm36917	0.524711	0.424091	2.13493	0.143977	0.999949	102640987	NO
Gm30577	-0.591456	0.658436	2.13385	0.144078	0.999949	102632522	NO
Nckap5los	0.503436	0.721487	2.1322	0.144234	0.999949	102637966	NO
Gm51889	0.495118	0.578891	2.13176	0.144275	0.999949	115487765	NO
Ticam2	-0.583996	0.173709	2.13153	0.144297	0.999949	225471	NO
Adam4	0.558737	-1.05485	2.13134	0.144315	0.999949	11498	NO
LOC118567598	0.527528	-0.698579	2.13026	0.144416	0.999949	NA	NO
Lrrc25	-0.604907	2.04881	2.12952	0.144486	0.999949	211228	NO
Gusb	-0.414771	5.94681	2.12834	0.144597	0.999949	110006	NO
Gm11650	-0.58466	0.0755393	2.1262	0.144799	0.999949	108167931	NO
Gm39673	-0.460287	0.952761	2.12595	0.144823	0.999949	105243973	NO
Cdx2	1.20934	-1.43135	2.12572	0.144845	0.999949	12591	NO
Cenpe	-0.48368	3.20517	2.11759	0.145616	0.999949	229841	NO
LOC115488029	0.978815	-1.26675	2.11742	0.145631	0.999949	NA	NO
Cacng5	0.352206	6.9427	2.11676	0.145695	0.999949	140723	NO
Gm41730	0.960127	-1.57235	2.11585	0.145781	0.999949	105246440	NO
Lvrn	0.673421	-1.22851	2.1154	0.145824	0.999949	74574	NO
Capn11	0.879921	2.14577	2.11463	0.145897	0.999949	268958	NO
Itga10	0.492131	0.94142	2.11322	0.146032	0.999949	213119	NO
Gm36227	0.580901	-0.834454	2.11309	0.146044	0.999949	102640071	NO
Gm40302	0.483683	-0.00440814	2.1123	0.14612	0.999949	105244746	NO
Lamc3	0.701588	0.100078	2.11214	0.146134	0.999949	23928	NO
Shkbp1	-0.370105	3.69543	2.11148	0.146198	0.999949	192192	NO
Gm52827	1.15483	-1.90474	2.11051	0.146291	0.999949	115490208	NO
Nol4l	-0.392529	4.71778	2.10985	0.146354	0.999949	329540	NO
Epb41l2	-0.373328	7.82187	2.10914	0.146421	0.999949	13822	NO
Pyroxd2	-0.453783	2.12882	2.10659	0.146665	0.999949	74580	NO
LOC115486423	0.576143	-0.715078	2.10439	0.146876	0.999949	NA	NO
Gm34321	0.55346	0.810236	2.10254	0.147055	0.999949	102637537	NO
Gm42090	0.553061	-0.450356	2.10202	0.147105	0.999949	105246887	NO
Dpep1	1.07655	0.374837	2.0999	0.147309	0.999949	13479	NO
Nptx2	0.597734	6.56178	2.09911	0.147385	0.999949	53324	NO
Pcsk6	-0.479669	3.61745	2.0986	0.147434	0.999949	18553	NO
Ptprc	-0.597082	3.01562	2.09787	0.147505	0.999949	19264	NO
Fermt3	-0.60616	2.22756	2.09588	0.147697	0.999949	108101	NO
Gm21388	-0.573748	-1.24302	2.09366	0.147912	0.999949	100861998	NO
9630013D21Rik	-0.547418	0.707637	2.09363	0.147914	0.999949	319743	NO
Robo3	0.688674	4.37863	2.09205	0.148067	0.999949	19649	NO
Gm40448	0.557642	-0.390097	2.08978	0.148287	0.999949	105244926	NO
Eln	0.740284	3.75452	2.08476	0.148775	0.999949	13717	NO
Apol9b	0.693035	-0.342446	2.08187	0.149058	0.999949	71898	NO
A630001G21Rik	-0.570532	0.570072	2.07381	0.149847	0.999949	319997	NO
Drd5	0.587162	-0.786846	2.07205	0.15002	0.999949	13492	NO
Kcnk13	-0.446707	1.96521	2.0689	0.15033	0.999949	217826	NO
Mgam	0.671813	-0.952359	2.06833	0.150386	0.999949	232714	NO
Gm51746	0.624873	-1.05293	2.06718	0.150499	0.999949	115487359	NO
Gm30494	0.550643	-1.02727	2.06669	0.150548	0.999949	102632418	NO
Gm34808	0.65851	-1.49988	2.06591	0.150625	0.999949	102638185	NO
C030016D13Rik	0.648636	-1.20681	2.06429	0.150785	0.999949	107372	NO
Gm36748	0.610188	-0.829692	2.06342	0.150871	0.999949	102640756	NO
Rho	0.476843	0.840824	2.06261	0.150951	0.999949	212541	NO
4930511M06Rik	0.724914	-0.989602	2.06201	0.151011	0.999949	75084	NO
Tbx18	0.865221	-0.262637	2.05923	0.151287	0.999949	76365	NO
Igsf9b	-0.453963	7.11534	2.05679	0.151529	0.999949	235086	NO
Gm50596	0.702754	-1.39479	2.0563	0.151578	0.999949	108168816	NO
Gm21119	0.484068	1.32482	2.05615	0.151593	0.999949	NA	NO
Samsn1	-0.621435	-0.594645	2.05591	0.151617	0.999949	67742	NO
Gm46922	0.698449	-1.19898	2.05524	0.151683	0.999949	108169068	NO
Capn5	-0.319395	5.17388	2.0547	0.151737	0.999949	12337	NO
Gm38834	0.467305	0.0142185	2.05383	0.151824	0.999949	105242685	NO
Asb4	0.778756	-1.28868	2.05362	0.151845	0.999949	65255	NO
LOC118568291	0.49478	0.397037	2.05117	0.152089	0.999949	NA	NO
Rac2	-0.589659	3.14809	2.04831	0.152375	0.999949	19354	NO
H4c12	0.458739	0.37305	2.04235	0.152973	0.999949	319160	NO
Gm34076	0.501379	0.048318	2.04166	0.153042	0.999949	102637203	NO
Scamp2	-0.392105	5.42841	2.04106	0.153103	0.999949	24044	NO
Chrdl1	-0.487074	3.76526	2.03912	0.153298	0.999949	83453	NO
Havcr2	-0.545252	2.672	2.03884	0.153326	0.999949	171285	NO
Osm	-0.722258	-1.20903	2.03399	0.153817	0.999949	18413	NO
LOC118567955	0.633581	-1.27041	2.03312	0.153905	0.999949	NA	NO
Gm11264	1.13561	-1.83362	2.02876	0.154347	0.999949	102635575	NO
Ttk	-0.602897	1.33446	2.02835	0.154388	0.999949	22137	NO
Enpp3	-0.511487	-0.428017	2.02676	0.15455	0.999949	209558	NO
Gm16315	0.525988	-0.0926632	2.02163	0.155073	0.999949	108167825	NO
Naip6	-0.655323	0.128107	2.02111	0.155126	0.999949	17952	NO
Znf41-ps	-0.584739	2.25179	2.0207	0.155167	0.999949	70005	NO
Ndufa12	0.406285	4.38181	2.01713	0.155533	0.999949	66414	NO
Top2a	-0.522826	5.29243	2.01505	0.155746	0.999949	21973	NO
Fam177a2	0.419259	3.28828	2.01241	0.156017	0.999949	100101807	NO
Nid1	0.720171	4.34975	2.0124	0.156018	0.999949	18073	NO
BC049715	0.473229	-0.291491	2.01097	0.156165	0.999949	320135	NO
Ankrd31	-0.730808	0.230139	2.01072	0.156191	0.999949	625662	NO
LOC115486409	0.71948	-1.58419	2.01068	0.156196	0.999949	115486409	NO
Gm39515	-0.679074	-1.16094	2.00292	0.156996	0.999949	105243685	NO
Gm46162	-0.598766	-0.0878229	2.00187	0.157105	0.999949	108167732	NO
Siglece	-1.03526	-0.218164	1.9967	0.157642	0.999949	83382	NO
Tnfsf9	-0.522121	0.37486	1.99591	0.157724	0.999949	21950	NO
Nusap1	-0.485225	2.93063	1.99384	0.15794	0.999949	108907	NO
Slamf6	-0.671721	-1.28849	1.99259	0.158071	0.999949	30925	NO
2310047D07Rik	0.485281	-0.255159	1.99156	0.158178	0.999949	69657	NO
Shisal1	-0.424442	5.6375	1.9915	0.158184	0.999949	72301	NO
Gm41557	0.624678	-0.936737	1.9907	0.158267	0.999949	105246249	NO
Syk	-0.436433	3.65123	1.99034	0.158306	0.999949	20963	NO
Gm46583	0.819902	-1.36818	1.99	0.158341	0.999949	108168326	NO
Olig2	-0.363224	7.26737	1.98943	0.158401	0.999949	50913	NO
Foxq1	-0.729965	-0.867307	1.98904	0.158441	0.999949	15220	NO
Gm44812	0.581567	-0.73183	1.9837	0.159001	0.999949	108167437	NO
Nmb	-0.430592	1.75442	1.98222	0.159156	0.999949	68039	NO
Hspa1b	0.405327	3.67281	1.9768	0.159728	0.999949	15511	NO
Gm31288	0.480175	2.25953	1.97629	0.159782	0.999949	102633471	NO
Gm36315	0.930803	-1.34933	1.97591	0.159821	0.999949	102640187	NO
Gm16152	0.540127	-0.421102	1.97325	0.160104	0.999949	102638209	NO
H2-Q2	-0.700345	-1.16401	1.9713	0.16031	0.999949	15013	NO
AY036118	0.635109	8.86368	1.97113	0.160328	0.999949	101056014	NO
Egfros	0.681753	-1.41894	1.96983	0.160466	0.999949	319954	NO
Pdzk1ip1	-0.761016	-1.3418	1.9674	0.160725	0.999949	67182	NO
Pla1a	0.823064	0.503085	1.96493	0.160987	0.999949	85031	NO
Sla	-0.45283	2.43398	1.96397	0.161089	0.999949	20491	NO
Serinc2	0.446426	2.15849	1.9618	0.16132	0.999949	230779	NO
Ncapd2	-0.341656	5.30063	1.96016	0.161496	0.999949	68298	NO
Gm4151	1.05588	-1.55586	1.95717	0.161817	0.999949	100042988	NO
Lst1	-0.741685	-0.734423	1.95608	0.161933	0.999949	16988	NO
Cd86	-0.643186	0.326199	1.95603	0.161939	0.999949	12524	NO
Etv6	-0.274313	5.27446	1.95596	0.161946	0.999949	14011	NO
Gm10499	-0.813745	-1.01465	1.95525	0.162022	0.999949	69717	NO
Gm40823	0.696797	-1.16409	1.95516	0.162032	0.999949	105245351	NO
Abi3	-0.520879	0.666104	1.95491	0.162058	0.999949	66610	NO
Gm8493	0.430672	0.669256	1.95405	0.162151	0.999949	667171	NO
LOC118567524	0.542401	-0.0791183	1.95347	0.162214	0.999949	118567524	NO
Gm26008	0.697132	-1.11451	1.95061	0.162522	0.999949	115490450	NO
Epp13	1.07152	-1.29013	1.95033	0.162551	0.999949	NA	NO
Prtn3	0.484601	0.855829	1.94422	0.163211	0.999949	19152	NO
Grap2	0.534067	-0.655966	1.94408	0.163226	0.999949	17444	NO
LOC118567990	-0.784279	1.05411	1.94286	0.163359	0.999949	NA	NO
Gm36539	0.452397	-0.116528	1.94228	0.163421	0.999949	102640493	NO
Foxd1	1.13596	-1.05209	1.94153	0.163502	0.999949	15229	NO
LOC118568212	0.633204	-1.28806	1.94149	0.163507	0.999949	NA	NO
Lcp2	-0.619762	1.97467	1.94121	0.163537	0.999949	16822	NO
Pilra	-0.862477	-0.285994	1.9412	0.163538	0.999949	231805	NO
Slc12a8	-0.477356	2.33316	1.94012	0.163656	0.999949	171286	NO
Ms4a6d	-0.560397	3.03134	1.93948	0.163725	0.999949	68774	NO
Vsir	-0.368968	4.70209	1.93872	0.163808	0.999949	74048	NO
4632427E13Rik	0.448564	0.268497	1.93867	0.163813	0.999949	666737	NO
1700027H10Rik	-0.535888	-0.922816	1.93601	0.164102	0.999949	72274	NO
Plekhg4	0.558642	1.18006	1.93329	0.164398	0.999949	102075	NO
Guca1b	0.43398	0.762672	1.92967	0.164795	0.999949	107477	NO
Galnt10	-0.361941	5.23853	1.92753	0.165029	0.999949	171212	NO
Ptpn7	-0.459731	0.400651	1.92665	0.165125	0.999949	320139	NO
Syt15	-0.616108	-1.49166	1.92422	0.165392	0.999949	319508	NO
Gm16793	0.490443	-0.610039	1.92334	0.165489	0.999949	100504714	NO
Slc18a1	0.477146	0.572054	1.91949	0.165913	0.999949	110877	NO
Ltc4s	-0.573889	0.144923	1.91844	0.166028	0.999949	17001	NO
Gm35597	-0.637796	-1.46683	1.91615	0.166282	0.999949	102639241	NO
LOC118567629	0.626973	-1.51944	1.91563	0.166339	0.999949	NA	NO
B130006D01Rik	0.674155	-1.61302	1.91491	0.166419	0.999949	320616	NO
Pnck	-0.382816	3.86991	1.91181	0.166763	0.999949	93843	NO
0610040J01Rik	-0.450222	1.72392	1.91091	0.166862	0.999949	76261	NO
Plekhd1	-0.504035	1.0253	1.90967	0.167	0.999949	217682	NO
Prrxl1	0.959547	-1.40841	1.9069	0.167308	0.999949	NA	NO
Tbrg3	0.561018	-0.684292	1.90457	0.167568	0.999949	21378	NO
Gm40523	-0.520761	0.0666951	1.90454	0.167571	0.999949	105245009	NO
Fam90a1b	0.856539	-1.70166	1.90444	0.167582	0.999949	631145	NO
Pard3bos1	0.763963	-1.07096	1.90439	0.167588	0.999949	74661	NO
Gm35365	0.506823	0.342358	1.90023	0.168052	0.999949	102638919	NO
Gm51801	0.551264	2.1413	1.89913	0.168176	0.999949	115487452	NO
LOC118567880	0.644967	-1.41927	1.89901	0.16819	0.999949	NA	NO
Calml4	-0.680698	0.0149967	1.89706	0.168408	0.999949	75600	NO
Gm31319	0.686804	-1.33385	1.89645	0.168477	0.999949	102633509	NO
Gm31490	0.643225	-0.890931	1.89545	0.168589	0.999949	102633737	NO
Gm52102	0.451652	0.399145	1.89505	0.168634	0.999949	115488306	NO
Gm30258	0.86482	-1.41794	1.89467	0.168676	0.999949	102632093	NO
Ramp2	-0.505864	1.27684	1.89456	0.168689	0.999949	54409	NO
Arhgef28	-0.409983	4.39058	1.89433	0.168714	0.999949	110596	NO
Mir3061	-0.47108	-0.257567	1.89306	0.168857	0.999949	100526467	NO
Sulf2	-0.396966	7.80085	1.89211	0.168964	0.999949	72043	NO
Gm51751	0.614524	-1.49405	1.89199	0.168978	0.999949	115487365	NO
Gm38708	1.06107	-0.508195	1.8916	0.169022	0.999949	105242443	NO
Gm31485	0.667676	-1.46982	1.88986	0.169218	0.999949	102633730	NO
Edaradd	0.489723	-0.230329	1.88517	0.169748	0.999949	171211	NO
Gm33410	1.16658	-2.13222	1.88379	0.169904	0.999949	102636305	NO
Gm31336	0.651885	-1.31471	1.88299	0.169995	0.999949	102633530	NO
Gm31365	0.652571	-0.31264	1.88214	0.170091	0.999949	102633573	NO
Gm32923	0.520185	-0.780857	1.88169	0.170142	0.999949	102635635	NO
Fam83d	-0.451443	1.94408	1.8802	0.170311	0.999949	71878	NO
Gm34696	0.733066	-1.43486	1.87981	0.170356	0.999949	102638029	NO
Dnmt3aos	0.636578	-1.39251	1.87731	0.17064	0.999949	100038522	NO
LOC118567875	0.853428	-1.45579	1.87564	0.17083	0.999949	NA	NO
Gm46914	0.652879	-0.814404	1.87443	0.170969	0.999949	108169046	NO
Gm34538	0.526847	0.322699	1.87338	0.171088	0.999949	102637825	NO
Gm14439	-0.587255	-1.01553	1.87308	0.171122	0.999949	108168824	NO
Gm15983	0.636245	-1.40409	1.86978	0.1715	0.999949	115488672	NO
Plp1	-0.792055	7.56165	1.86977	0.171501	0.999949	18823	NO
Gm36317	0.565427	-1.29767	1.86959	0.171522	0.999949	102640189	NO
Gm52384	0.974952	-1.65931	1.86825	0.171675	0.999949	115489012	NO
Cdrt4	-0.605535	-1.53004	1.8666	0.171865	0.999949	66338	NO
Wnt3	0.603637	-0.241832	1.86607	0.171926	0.999949	22415	NO
Gm2464	0.677898	-0.720291	1.86362	0.172208	0.999949	100039861	NO
Parvg	-0.53632	1.68105	1.86277	0.172305	0.999949	64099	NO
Gm46277	0.556957	1.32689	1.86056	0.17256	0.999949	108167895	NO
Npl	-0.403501	3.95734	1.85892	0.17275	0.999949	74091	NO
Irx5	-0.661302	-1.74221	1.85816	0.172837	0.999949	54352	NO
Gm51988	0.440242	0.202147	1.85737	0.172929	0.999949	115487993	NO
Tgfbi	0.745015	2.67583	1.85239	0.173505	0.999949	21810	NO
Tex26	0.573938	-1.03593	1.85098	0.17367	0.999949	75860	NO
Gm5737	-0.674777	-1.8123	1.85077	0.173694	0.999949	436008	NO
Gm52026	0.456284	0.861624	1.85009	0.173773	0.999949	115488124	NO
Gsg1l	0.48465	5.43998	1.84916	0.173881	0.999949	269994	NO
Gm41510	0.680431	-1.64807	1.84717	0.174113	0.999949	105246176	NO
Irf8	-0.465673	3.26175	1.84656	0.174184	0.999949	15900	NO
Gm33219	0.602866	-1.38505	1.84489	0.174379	0.999949	102636035	NO
Stard9	-0.304966	4.58867	1.84364	0.174525	0.999949	668880	NO
Gm35828	0.56489	-0.400493	1.84107	0.174826	0.999949	102639537	NO
Gm46129	0.484739	0.427028	1.83998	0.174954	0.999949	108167680	NO
Galr2	0.424577	1.26994	1.83863	0.175111	0.999949	14428	NO
Gm39069	0.637295	-0.463219	1.83739	0.175258	0.999949	105243028	NO
LOC118568618	0.416195	2.14145	1.83704	0.175298	0.999949	118568618	NO
LOC118568726	1.1086	-1.66531	1.83572	0.175453	0.999949	118568726	NO
LOC115489710	0.928899	-1.59402	1.83518	0.175516	0.999949	115489710	NO
Gm21953	0.507131	0.232451	1.83381	0.175679	0.999949	621580	NO
Serpind1	0.693153	-1.24812	1.83092	0.176019	0.999949	15160	NO
2610042L04Rik	0.662987	-0.662416	1.82906	0.176239	0.999949	554327	NO
Gm8995	-0.568738	1.00061	1.82541	0.17667	0.999949	668139	NO
Gm52912	0.560137	-1.39098	1.82494	0.176727	0.999949	115490422	NO
Fcgr2b	-0.487711	3.71007	1.82202	0.177073	0.999949	14130	NO
Gm8137	0.670622	-0.659268	1.82076	0.177223	0.999949	666501	NO
Gm51670	0.509944	0.180823	1.81645	0.177736	0.999949	115487160	NO
4930503B20Rik	0.511178	-0.478184	1.81551	0.177849	0.999949	NA	NO
Grn	-0.436632	7.55434	1.81457	0.177961	0.999949	14824	NO
Tlr8	-0.547548	1.95445	1.81397	0.178033	0.999949	170744	NO
Emcn	0.901844	-0.328757	1.81341	0.178099	0.999949	59308	NO
Gm36127	0.51059	0.944999	1.81272	0.178183	0.999949	102639929	NO
Rnaseh2b	-0.370067	3.25688	1.80962	0.178554	0.999949	67153	NO
LOC118567672	1.0331	-1.69403	1.80807	0.17874	0.999949	NA	NO
Gm9734	-0.438086	1.69143	1.80673	0.178901	0.999949	76377	NO
Gm34077	-0.660866	-1.17913	1.80659	0.178917	0.999949	102637204	NO
Pcdhb7	-0.315666	3.81989	1.80586	0.179005	0.999949	93878	NO
LOC118568167	0.493599	-0.271727	1.80553	0.179046	0.999949	NA	NO
Nnat	-0.421696	5.99901	1.80546	0.179054	0.999949	18111	NO
Gm15689	-0.682013	-1.63365	1.80503	0.179106	0.999949	102635756	NO
Tbx21	0.567468	-0.690838	1.80219	0.179448	0.999949	57765	NO
Gm30447	0.552118	-1.0285	1.80094	0.179599	0.999949	102632353	NO
Cdc6	-0.517056	1.14443	1.80075	0.179622	0.999949	23834	NO
Gm40126	0.621642	-1.58995	1.80041	0.179663	0.999949	105244533	NO
Piezo2	-0.587823	2.89411	1.8001	0.179701	0.999949	667742	NO
Wdr86	0.396238	0.819761	1.79862	0.179879	0.999949	269633	NO
Slc35f2	-0.497108	0.342323	1.79788	0.179969	0.999949	72022	NO
Slc12a2	-0.324172	6.39876	1.79784	0.179974	0.999949	20496	NO
Gm46687	0.536231	-0.813686	1.797	0.180075	0.999949	108168482	NO
Med30	-0.310154	3.6823	1.79694	0.180083	0.999949	69790	NO
Dock8	-0.49666	3.12102	1.79604	0.180192	0.999949	76088	NO
Gm5434	0.510376	0.217343	1.7959	0.180209	0.999949	432649	NO
S100b	-0.592067	4.4583	1.79573	0.18023	0.999949	20203	NO
Gm36118	0.512793	0.77971	1.7942	0.180415	0.999949	102639919	NO
Clec4a2	-0.983989	-0.902823	1.79258	0.180612	0.999949	26888	NO
Gm12764	0.511634	-0.359924	1.7907	0.180841	0.999949	115486509	NO
Gm51909	0.536403	2.45416	1.78692	0.181302	0.999949	115487791	NO
8430432A02Rik	0.450971	-0.210374	1.78586	0.181431	0.999949	108167597	NO
Gm52866	0.764898	-1.48379	1.78471	0.181572	0.999949	115490357	NO
Gm16576	0.4743	1.41783	1.78464	0.181581	0.999949	100504191	NO
Gm26560	1.00494	-1.96704	1.78321	0.181755	0.999949	102637436	NO
Grin3a	-0.480332	3.67918	1.78096	0.182032	0.999949	242443	NO
Ndc80	-0.558052	1.51026	1.78093	0.182035	0.999949	67052	NO
Gm33649	0.466074	1.85877	1.77973	0.182183	0.999949	102636640	NO
Gm11802	0.648493	-1.42862	1.77835	0.182352	0.999949	102636258	NO
Gm30866	0.621317	-1.04151	1.77532	0.182725	0.999949	102632914	NO
Slc35g3	0.5613	-1.26391	1.77386	0.182905	0.999949	56293	NO
Gm30455	0.590478	-1.47019	1.77349	0.182951	0.999949	115489503	NO
Gm51958	0.773909	-1.78919	1.77317	0.18299	0.999949	115487952	NO
Cdca3	-0.527498	2.6776	1.77281	0.183035	0.999949	14793	NO
B4galnt3	0.492172	-0.515719	1.77262	0.183059	0.999949	330406	NO
Rad54b	-0.465083	0.402377	1.77228	0.1831	0.999949	623474	NO
A230087F16Rik	0.498537	-0.285033	1.76945	0.18345	0.999949	100503323	NO
Gm51742	0.608323	-1.17526	1.7677	0.183667	0.999949	115487354	NO
Gm52817	0.54002	-0.22315	1.76405	0.18412	0.999949	115490191	NO
Areg	0.639166	-1.24706	1.76357	0.18418	0.999949	11839	NO
D030055H07Rik	0.490695	-0.272385	1.76334	0.184209	0.999949	654798	NO
Sycp2l	0.792918	-1.22092	1.7625	0.184313	0.999949	637277	NO
LOC118568701	0.530267	0.0844797	1.76127	0.184467	0.999949	NA	NO
Dynlrb2	0.615511	0.290786	1.76058	0.184552	0.999949	75465	NO
Gm35856	0.629704	-0.443932	1.75964	0.18467	0.999949	102639576	NO
Tmprss6	0.660993	-1.43242	1.75945	0.184693	0.999949	71753	NO
Lrtm1	0.743581	-0.144074	1.75938	0.184701	0.999949	319476	NO
Tpbgl	-0.456122	2.77388	1.75867	0.18479	0.999949	100503386	NO
Gm46637	0.862118	1.29329	1.7586	0.184799	0.999949	108168397	NO
Gm51887	0.56092	-1.22921	1.75641	0.185073	0.999949	115487763	NO
Dusp9	-0.697262	-0.84671	1.75511	0.185235	0.999949	75590	NO
Gm51642	0.716147	-1.26239	1.75481	0.185273	0.999949	115487114	NO
Zfp991	-0.630398	2.13999	1.75398	0.185378	0.999949	666532	NO
Gm40185	0.578122	-0.734124	1.75213	0.18561	0.999949	105244595	NO
Acoxl	0.505862	-0.262298	1.75184	0.185646	0.999949	74121	NO
4932443L11Rik	0.46738	0.0175286	1.74935	0.185959	0.999949	78899	NO
Mobp	1.15741	4.2856	1.74842	0.186075	0.999949	17433	NO
Gm46853	0.462303	-0.241211	1.74835	0.186084	0.999949	108168941	NO
Gm45609	0.534481	-0.611511	1.74703	0.186251	0.999949	108168806	NO
Gm20005	0.727018	-0.728729	1.74686	0.186271	0.999949	100503999	NO
Kif20a	-0.459204	1.11322	1.74643	0.186326	0.999949	19348	NO
Sema5a	-0.522356	5.96074	1.74509	0.186495	0.999949	20356	NO
Adam32	0.502808	-0.635612	1.74448	0.186572	0.999949	353188	NO
Trim54	-0.590499	-1.32952	1.74247	0.186826	0.999949	58522	NO
Ccnb2	-0.550928	2.38668	1.74205	0.186879	0.999949	12442	NO
Gm46241	0.739853	-1.16448	1.74082	0.187035	0.999949	108167831	NO
9130008F23Rik	0.724335	-1.23062	1.73926	0.187232	0.999949	71583	NO
Phf11d	-0.828333	-0.641057	1.73923	0.187236	0.999949	219132	NO
Itga9	-0.390922	3.42838	1.73856	0.187321	0.999949	104099	NO
Irf5	-0.512552	2.10082	1.73726	0.187486	0.999949	27056	NO
Gm5454	-0.33443	3.69696	1.73458	0.187827	0.999949	432800	NO
Stap1	-0.768506	-1.05919	1.73447	0.187841	0.999949	56792	NO
Galnt3	-0.559824	0.65201	1.73277	0.188057	0.999949	14425	NO
Mrpl35	-0.326826	4.08253	1.73235	0.18811	0.999949	66223	NO
LOC118567374	0.625901	-1.75649	1.73181	0.18818	0.999949	NA	NO
Gm38560	0.452049	-0.270697	1.73091	0.188295	0.999949	102641476	NO
Pimreg	-0.572033	2.20441	1.72942	0.188485	0.999949	109212	NO
LOC118568390	0.518127	0.62447	1.72581	0.188947	0.999949	NA	NO
Bgn	0.772675	3.77264	1.72416	0.189159	0.999949	12111	NO
Gm33118	0.708894	-1.52889	1.72253	0.189368	0.999949	102635898	NO
Col6a6	0.646476	-0.939249	1.72216	0.189415	0.999949	245026	NO
Selenop	-0.340756	6.96685	1.72195	0.189442	0.999949	20363	NO
AA465934	-0.41102	3.01462	1.71841	0.189898	0.999949	613254	NO
Dcdc2b	0.579201	0.471491	1.71838	0.189901	0.999949	100504491	NO
Hmmr	-0.534211	2.14974	1.7176	0.190003	0.999949	15366	NO
Gm42029	0.669779	-1.15808	1.71697	0.190083	0.999949	105246805	NO
Plag1	0.398363	2.01508	1.71586	0.190227	0.999949	56711	NO
LOC118568744	0.436144	-0.100353	1.71579	0.190236	0.999949	NA	NO
Zfp92	-0.43981	-0.29972	1.71528	0.190302	0.999949	22754	NO
Wsb1	-0.289364	6.25141	1.71521	0.19031	0.999949	78889	NO
LOC118567814	0.60936	-1.53152	1.71507	0.190329	0.999949	NA	NO
Hmga2	0.545075	-0.631525	1.71484	0.190359	0.999949	15364	NO
LOC118567916	0.404222	1.94381	1.71239	0.190675	0.999949	NA	NO
H2ac24	-0.488629	2.42786	1.71148	0.190793	0.999949	319171	NO
Bnc2	0.771231	-0.310014	1.71027	0.190951	0.999949	242509	NO
Pear1	0.806081	0.662935	1.70945	0.191057	0.999949	73182	NO
Gm14966	0.513117	-0.950814	1.70845	0.191186	0.999949	102634533	NO
Ugdh	-0.371035	5.86567	1.70672	0.191412	0.999949	22235	NO
LOC108167721	0.573985	-1.53727	1.70559	0.191559	0.999949	NA	NO
Gm33682	0.643123	-1.39376	1.70509	0.191623	0.999949	102636679	NO
Sost	0.684029	1.54179	1.70498	0.191637	0.999949	74499	NO
Gm41492	-0.459973	-0.699557	1.70439	0.191715	0.999949	105246158	NO
Svep1	0.678712	2.37174	1.70413	0.191748	0.999949	64817	NO
Gm51905	0.561489	-1.0811	1.70307	0.191887	0.999949	115487784	NO
Gm52147	0.771575	-1.5602	1.70177	0.192057	0.999949	115488369	NO
Pirb	-0.675812	0.99845	1.7001	0.192274	0.999949	18733	NO
Gm38413	0.541609	-1.08746	1.69952	0.19235	0.999949	330133	NO
Lrrc2	-0.454534	-0.390831	1.69927	0.192384	0.999949	74249	NO
Gm32849	0.494745	1.6919	1.69867	0.192462	0.999949	102635541	NO
Igsf9	0.458447	2.39694	1.69734	0.192637	0.999949	93842	NO
Zfhx2os	-0.534515	-0.66432	1.69719	0.192656	0.999949	432855	NO
Gm40260	-0.469484	0.0933341	1.69384	0.193096	0.999949	105244701	NO
Pde3b	-0.331629	3.45367	1.69335	0.19316	0.999949	18576	NO
Ifi207	-0.604945	1.81999	1.69292	0.193216	0.999949	226691	NO
Gm50595	0.797373	-1.73394	1.6919	0.193351	0.999949	108168771	NO
LOC118568232	0.517924	0.981369	1.69137	0.193421	0.999949	NA	NO
Sfrp4	0.529487	2.51025	1.68882	0.193757	0.999949	20379	NO
Adamts18	0.714858	-0.916878	1.68782	0.193889	0.999949	208936	NO
Grm3	-0.324036	3.82878	1.68443	0.194337	0.999949	108069	NO
Runx3	0.979908	-0.566851	1.68369	0.194436	0.999949	12399	NO
Hotair	1.09656	-1.7986	1.68336	0.194479	0.999949	100503872	NO
Gm46526	0.505663	-0.487961	1.68009	0.194912	0.999949	108168251	NO
Galns	-0.355646	4.37798	1.6796	0.194977	0.999949	50917	NO
Gm46772	0.524903	-0.781722	1.67937	0.195008	0.999949	108168807	NO
Amotl2	-0.339019	5.40595	1.67897	0.195061	0.999949	56332	NO
Pcsk9	-0.539612	-0.149985	1.67798	0.195193	0.999949	100102	NO
Gm36409	0.757535	-1.32772	1.67621	0.195429	0.999949	102640310	NO
Cd4	-0.805629	1.53639	1.67415	0.195704	0.999949	12504	NO
Mcm6	-0.442861	3.91488	1.67268	0.1959	0.999949	17219	NO
Spdl1	-0.52396	0.794353	1.67108	0.196114	0.999949	70385	NO
Thsd4	0.384418	3.74106	1.67067	0.196169	0.999949	207596	NO
Gm40847	-0.597298	0.893711	1.67003	0.196254	0.999949	105245381	NO
Gm15558	0.570538	-1.0795	1.669	0.196392	0.999949	100503866	NO
Kif15	-0.467462	2.46662	1.66605	0.196789	0.999949	209737	NO
Csn3	0.690973	3.37599	1.66556	0.196854	0.999949	12994	NO
Gm41461	0.511836	-1.04328	1.66519	0.196904	0.999949	105246120	NO
Prap1	0.648915	-1.42563	1.66511	0.196915	0.999949	22264	NO
Rnf144b	-0.348826	3.59386	1.66444	0.197005	0.999949	218215	NO
Esco2	-0.554972	1.32751	1.66413	0.197047	0.999949	71988	NO
Aoah	-0.689717	1.08935	1.66409	0.197052	0.999949	27052	NO
Zfp993	-0.43736	1.18188	1.66287	0.197216	0.999949	100503000	NO
Gm9881	0.667852	-0.619389	1.66143	0.19741	0.999949	791288	NO
Rbm3os	-0.510756	-1.09985	1.66121	0.19744	0.999949	70226	NO
AA387200	0.524329	-0.472225	1.66093	0.197478	0.999949	102633593	NO
Mirt1	0.487809	-0.0571943	1.6598	0.197631	0.999949	381232	NO
Slc38a4	0.595172	-1.22991	1.65838	0.197823	0.999949	69354	NO
1810062O18Rik	0.494291	-1.1324	1.65825	0.197839	0.999949	75602	NO
Cyp27a1	-0.32333	3.68788	1.657	0.198009	0.999949	104086	NO
Angpt4	0.80447	0.240155	1.65689	0.198023	0.999949	11602	NO
Bdnf	0.442035	5.46836	1.65537	0.198229	0.999949	12064	NO
Ccdc3	0.496509	4.99426	1.65462	0.198332	0.999949	74186	NO
Gm41701	0.537189	-1.16227	1.65386	0.198434	0.999949	105246410	NO
G530011O06Rik	-0.56848	2.36018	1.65294	0.198559	0.999949	654820	NO
Nat8f2	0.53897	-1.0866	1.65159	0.198743	0.999949	93673	NO
LOC115487282	-0.533328	-1.24005	1.65145	0.198762	0.999949	NA	NO
Slc15a3	-0.439576	3.90304	1.65133	0.198779	0.999949	65221	NO
Fancd2	-0.45346	1.58457	1.64982	0.198983	0.999949	211651	NO
Sh2d4b	0.425174	1.0368	1.6473	0.199327	0.999949	328381	NO
Gm15609	0.40306	1.6279	1.64718	0.199343	0.999949	105246018	NO
Arrdc3	0.344308	5.94646	1.64701	0.199367	0.999949	105171	NO
Aldoart1	0.407484	4.11661	1.6466	0.199422	0.999949	353204	NO
Pttg1	-0.279187	4.6572	1.64559	0.19956	0.999949	30939	NO
Cd200r4	-0.609618	0.244867	1.64546	0.199577	0.999949	239849	NO
E2f7	-0.558553	1.33135	1.64406	0.19977	0.999949	52679	NO
Gvin2	-0.599218	1.02465	1.64338	0.199862	0.999949	100042856	NO
Gm34032	0.652862	-0.937783	1.64184	0.200074	0.999949	102637148	NO
Gm31775	0.598434	-1.50393	1.64027	0.200289	0.999949	102634114	NO
Slc38a8	0.652892	-0.180096	1.63741	0.200681	0.999949	234788	NO
Gm38865	0.583009	0.778159	1.63728	0.200699	0.999949	105242725	NO
Gm46565	0.796371	-1.8851	1.63535	0.200964	0.999949	108168305	NO
Fes	-0.52041	1.84729	1.63511	0.200997	0.999949	14159	NO
Gm51906	0.561334	-0.880518	1.63358	0.201209	0.999949	115487786	NO
Gm39038	0.721115	-1.44636	1.6334	0.201233	0.999949	105242978	NO
Gm26614	0.410091	1.13888	1.6331	0.201274	0.999949	102635428	NO
Gm14405	0.505374	-1.1791	1.63294	0.201297	0.999949	626877	NO
Lox	0.77348	4.41766	1.63118	0.20154	0.999949	16948	NO
Loxhd1	0.505707	-0.797399	1.62921	0.201812	0.999949	240411	NO
Tex14	0.503499	-0.661475	1.62871	0.201882	0.999949	83560	NO
Arhgap11a	-0.39091	3.80088	1.6278	0.202007	0.999949	228482	NO
Cdk4	-0.318032	6.30287	1.62614	0.202238	0.999949	12567	NO
Tcfl5	-0.440328	-0.321865	1.62598	0.20226	0.999949	277353	NO
D830024N08Rik	0.372114	1.83265	1.62501	0.202394	0.999949	105246804	NO
3110006O06Rik	0.476981	-0.122792	1.62482	0.202421	0.999949	73093	NO
Smagp	-0.513429	0.102463	1.62312	0.202657	0.999949	207818	NO
Traf3ip3	-0.609143	-0.850774	1.62251	0.202742	0.999949	215243	NO
Gm6306	0.527685	-1.01941	1.6222	0.202786	0.999949	622282	NO
Gm34324	0.871914	-1.44769	1.62097	0.202956	0.999949	102637541	NO
LOC118567627	0.59592	-0.745709	1.62092	0.202964	0.999949	NA	NO
Gm39442	0.48337	-1.07192	1.62061	0.203006	0.999949	108167935	NO
Gbgt1	-0.558147	0.160358	1.61858	0.20329	0.999949	227671	NO
Marco	-0.779379	4.17047	1.61849	0.203303	0.999949	17167	NO
A330094K24Rik	0.417968	-0.398567	1.61766	0.203418	0.999949	105246501	NO
Aspm	-0.471393	3.46567	1.61675	0.203545	0.999949	12316	NO
Gm39283	0.421772	0.0276253	1.61631	0.203607	0.999949	105243330	NO
Gm30086	0.597133	-1.29749	1.61576	0.203684	0.999949	102631860	NO
B130024G19Rik	0.754762	-1.49813	1.61482	0.203815	0.999949	434198	NO
Tnfsf10	0.71339	-1.24109	1.61469	0.203834	0.999949	22035	NO
Gm46548	0.448175	1.08806	1.61254	0.204135	0.999949	108168283	NO
Gimap8	-0.457918	1.36789	1.61027	0.204454	0.999949	243374	NO
Gm32474	1.11616	-1.72728	1.60454	0.205261	0.999949	102635037	NO
Gm25136	0.708005	-1.57811	1.60433	0.205291	0.999949	115490469	NO
Rnf43	-0.418729	2.14572	1.60323	0.205446	0.999949	207742	NO
Clca3a2	-0.45422	-0.636663	1.60217	0.205596	0.999949	80797	NO
Gm52214	0.803866	-1.73783	1.59961	0.205959	0.999949	115488532	NO
Cmtm5	-0.361783	3.44158	1.59921	0.206016	0.999949	67272	NO
Kitl	-0.326496	5.28409	1.59802	0.206183	0.999949	17311	NO
Ube2c	-0.536806	2.69788	1.59757	0.206248	0.999949	68612	NO
Elf4	-0.540555	1.43468	1.59752	0.206255	0.999949	56501	NO
Ccdc116	0.401692	0.819562	1.59695	0.206336	0.999949	76872	NO
Fmnl3	-0.433251	3.08833	1.59645	0.206407	0.999949	22379	NO
Gm33517	0.546664	-1.48376	1.59551	0.206541	0.999949	102636458	NO
Zc3h12d	-0.521244	-1.14098	1.59543	0.206552	0.999949	237256	NO
Mybl2	-0.442354	1.64539	1.59516	0.20659	0.999949	17865	NO
Gm16599	0.440108	0.835947	1.59329	0.206857	0.999949	105244801	NO
Gm13748	0.431507	0.340594	1.59222	0.207009	0.999949	102639767	NO
Gm41861	0.768594	0.664014	1.59119	0.207156	0.999949	105246591	NO
2610027K06Rik	0.509146	-0.542257	1.58932	0.207424	0.999949	69909	NO
Gm34854	0.494307	-0.47043	1.58911	0.207454	0.999949	102638245	NO
LOC118567995	-0.858336	2.15864	1.58898	0.207471	0.999949	NA	NO
Sh3bp4	-0.359797	5.8286	1.58884	0.207492	0.999949	98402	NO
Tmem255b	-0.461705	3.24905	1.58825	0.207576	0.999949	272465	NO
Dpysl4	-0.267932	5.62256	1.58802	0.207609	0.999949	26757	NO
Gm24458	0.642707	-0.865478	1.58749	0.207685	0.999949	115489882	NO
Gm26849	0.904187	-2.00783	1.58598	0.207901	0.999949	105243448	NO
Tlr1	-0.64234	0.351583	1.58597	0.207902	0.999949	21897	NO
Ankrd28	-0.249087	5.94443	1.58482	0.208067	0.999949	105522	NO
Gm32632	0.629472	-1.32713	1.58462	0.208097	0.999949	102635242	NO
Gm40884	0.614139	-0.761527	1.58424	0.208151	0.999949	105245428	NO
Gm34232	0.52809	-0.892427	1.58402	0.208182	0.999949	102637422	NO
Abca9	-0.467598	2.71186	1.58394	0.208193	0.999949	217262	NO
Osr1	0.77447	-0.0968374	1.58337	0.208276	0.999949	23967	NO
Foxl2os	0.935825	-1.63339	1.58272	0.208369	0.999949	768252	NO
Fgd6	0.329592	3.83263	1.58126	0.20858	0.999949	13998	NO
Tll2	0.658329	-0.966746	1.58114	0.208597	0.999949	24087	NO
LOC118568224	0.490199	1.25891	1.57811	0.209034	0.999949	NA	NO
F630111L10Rik	0.605365	-1.66142	1.57749	0.209122	0.999949	320463	NO
Lrrc15	0.766689	-1.73665	1.57708	0.209182	0.999949	74488	NO
Gm41406	0.636593	-1.87652	1.57663	0.209247	0.999949	105246047	NO
Gm36685	0.494031	-0.407585	1.57593	0.209347	0.999949	102640671	NO
4933433G19Rik	-0.531656	-0.799806	1.57389	0.209642	0.999949	71226	NO
Il13	0.940195	-1.77006	1.57363	0.209681	0.999949	16163	NO
Cavin4	-0.441713	-0.619564	1.57235	0.209866	0.999949	68016	NO
Slc35f1	-0.262575	6.48233	1.57231	0.209872	0.999949	215085	NO
C130060C02Rik	0.468966	-0.792185	1.5707	0.210105	0.999949	100502653	NO
Gm32142	0.906452	-1.82351	1.56941	0.210293	0.999949	102634601	NO
Bub1b	-0.507253	2.80128	1.56907	0.210343	0.999949	12236	NO
Gmfg-ps	-0.712504	-1.03715	1.56738	0.210588	0.999949	100040018	NO
Knl1	-0.503027	2.13388	1.56657	0.210706	0.999949	76464	NO
Gm35235	0.63038	-1.19572	1.56629	0.210746	0.999949	102638743	NO
Gm36826	0.508487	-0.696774	1.56588	0.210806	0.999949	102640858	NO
Snord64	0.51763	-0.349353	1.56568	0.210836	0.999949	100217429	NO
Rgs13	0.598163	1.15519	1.56561	0.210845	0.999949	246709	NO
Mrgpra9	1.12191	-2.26478	1.56279	0.211257	0.999949	668725	NO
Itgb2	-0.498033	4.61098	1.56241	0.211312	0.999949	16414	NO
Nlrp12	-0.680847	-0.119144	1.55847	0.21189	0.999949	378425	NO
Itpr3	-0.461406	1.46704	1.55781	0.211987	0.999949	16440	NO
LOC118568205	0.470129	-0.483138	1.55603	0.212247	0.999949	NA	NO
Gcnt4	0.313949	3.92905	1.556	0.212252	0.999949	218476	NO
Ngb	-0.462053	-0.456486	1.55579	0.212283	0.999949	64242	NO
Gm35438	0.432491	0.0686922	1.55476	0.212435	0.999949	102639019	NO
Unc93b1	-0.433289	5.06929	1.55359	0.212607	0.999949	54445	NO
Gm34086	0.524295	-0.195705	1.55282	0.21272	0.999949	102637216	NO
Arap3	-0.469689	1.74171	1.55245	0.212774	0.999949	106952	NO
Gm28729	0.557271	-0.302598	1.55143	0.212924	0.999949	102635744	NO
4930412O13Rik	1.11007	-1.98295	1.55141	0.212927	0.999949	NA	NO
Gm38483	0.814448	-1.90007	1.55073	0.213028	0.999949	102636037	NO
Gm33318	0.446551	-0.879571	1.55017	0.213111	0.999949	102636178	NO
Gm29797	0.536676	-0.945012	1.54999	0.213137	0.999949	101056205	NO
Gm34738	0.605711	-1.61219	1.54941	0.213222	0.999949	102638093	NO
1700013F07Rik	0.401308	-0.0422409	1.54926	0.213245	0.999949	NA	NO
Gm16500	0.691109	0.784041	1.54916	0.213259	0.999949	100039350	NO
Gm51544	0.544083	-0.52695	1.54848	0.21336	0.999949	115486891	NO
Npas3	-0.26711	5.72342	1.54826	0.213393	0.999949	27386	NO
Gm40855	0.466481	-0.823218	1.54627	0.213686	0.999949	105245391	NO
Enpp2	-0.433601	7.12778	1.54602	0.213724	0.999949	18606	NO
Zfp992	-0.397253	1.53505	1.54115	0.214447	0.999949	433791	NO
Gm38860	0.938572	-1.3358	1.54046	0.21455	0.999949	105242717	NO
Lss	-0.288521	5.50707	1.54022	0.214585	0.999949	16987	NO
Trip13	-0.541197	0.750965	1.53951	0.21469	0.999949	69716	NO
S100a13	-0.487524	4.3352	1.53946	0.214699	0.999949	20196	NO
Gm52182	0.586477	-0.785003	1.53879	0.214798	0.999949	115488483	NO
Depdc1b	-0.51896	1.00694	1.53851	0.21484	0.999949	218581	NO
2810410L24Rik	-0.428597	1.25743	1.53851	0.21484	0.999949	NA	NO
Paqr5	0.631473	-1.7651	1.53739	0.215007	0.999949	74090	NO
LOC118568349	0.480261	-0.441978	1.5351	0.215349	0.999949	NA	NO
Cenpf	-0.438593	4.06154	1.53465	0.215416	0.999949	108000	NO
Selenoh	-0.338057	3.81948	1.53396	0.21552	0.999949	72657	NO
Tns3	-0.40839	7.40966	1.53214	0.215791	0.999949	319939	NO
Ptger3	0.548867	-0.992927	1.53207	0.215802	0.999949	19218	NO
Gm45971	0.458843	1.68092	1.53052	0.216034	0.999949	108167408	NO
Gm31373	0.764836	-1.67453	1.5303	0.216067	0.999949	102633582	NO
Cmtm7	-0.511402	0.608907	1.52998	0.216116	0.999949	102545	NO
Tlr7	-0.504225	2.91229	1.52823	0.216378	0.999949	170743	NO
Btbd17	-0.347377	4.50202	1.52669	0.216609	0.999949	72014	NO
C6	0.904467	-0.295977	1.52597	0.216718	0.999949	12274	NO
Sstr1	0.616699	3.35198	1.52547	0.216794	0.999949	20605	NO
Capn8	0.917441	-1.45057	1.52434	0.216964	0.999949	170725	NO
Ankrd44	-0.349672	3.81985	1.52118	0.217441	0.999949	329154	NO
Lrp8os3	-0.498627	0.280983	1.52115	0.217445	0.999949	105244644	NO
Cdkl4	0.395433	2.05474	1.52022	0.217586	0.999949	381113	NO
Gm27242	0.593193	-0.710088	1.5199	0.217635	0.999949	102632843	NO
Cox7a1	0.610391	-1.77982	1.51989	0.217637	0.999949	12865	NO
1700086P04Rik	0.405508	0.246775	1.51957	0.217685	0.999949	67349	NO
Eme1	-0.483938	0.0798482	1.51856	0.217838	0.999949	268465	NO
Gm34336	0.855467	-1.38039	1.51787	0.217943	0.999949	102637558	NO
Ppil6	0.370028	1.35892	1.5178	0.217953	0.999949	73075	NO
Ntf5	0.840887	-0.950583	1.51641	0.218163	0.999949	78405	NO
Creb3l3	-0.538288	-1.17512	1.51629	0.218182	0.999949	208677	NO
9530027J09Rik	-0.567769	-1.73198	1.51623	0.21819	0.999949	100500713	NO
Gm13846	0.540683	-0.50643	1.51619	0.218197	0.999949	105242622	NO
Tril	-0.310524	7.10725	1.51584	0.218251	0.999949	66873	NO
Myh8	0.401845	-0.260966	1.51397	0.218534	0.999949	17885	NO
Gm15510	-0.565232	-0.947992	1.51341	0.218619	0.999949	102640192	NO
Tmpo	-0.256109	5.64986	1.51294	0.218692	0.999949	21917	NO
A730060N03Rik	0.60691	5.0133	1.5127	0.218727	0.999949	102640344	NO
BC006965	-0.61644	-0.815178	1.51268	0.21873	0.999949	217294	NO
C2cd6	0.814652	-1.90252	1.51259	0.218745	0.999949	73463	NO
Muc2	0.481681	-1.03675	1.51234	0.218782	0.999949	17831	NO
Gm41609	0.465304	-0.0807319	1.51084	0.219011	0.999949	105246306	NO
LOC118567400	0.545851	-0.745058	1.51058	0.219051	0.999949	NA	NO
Mycbpap	0.4513	1.18602	1.51024	0.219102	0.999949	104601	NO
Gm46295	0.434652	1.65461	1.50983	0.219165	0.999949	108167926	NO
Gata3	0.941618	-0.381701	1.50981	0.219168	0.999949	14462	NO
Gm33262	0.666876	-0.947938	1.50953	0.219211	0.999949	102636095	NO
LOC118567754	0.63638	-1.52615	1.50934	0.219239	0.999949	NA	NO
Ccnb1-ps	-0.534348	2.06232	1.50826	0.219405	0.999949	434175	NO
Sema6a	-0.29618	5.28758	1.5075	0.21952	0.999949	20358	NO
Gm8618	0.750304	-1.76677	1.50545	0.219834	0.999949	667414	NO
Apcdd1	-0.495972	2.42994	1.5049	0.219919	0.999949	494504	NO
I830077J02Rik	-0.584576	-1.14959	1.50433	0.220006	0.999949	433638	NO
LOC118567738	0.374471	0.686155	1.50426	0.220018	0.999949	NA	NO
Gm52361	0.830552	-1.87332	1.50404	0.220051	0.999949	115488938	NO
Gm32551	0.506729	-0.767612	1.50336	0.220156	0.999949	102635134	NO
Gm33089	0.955577	-1.82328	1.50328	0.220168	0.999949	102635852	NO
9530036M11Rik	0.718259	-1.61395	1.50263	0.220268	0.999949	78616	NO
Mettl24	-0.410572	0.349039	1.50162	0.220422	0.999949	327747	NO
Gm3764	-0.259005	6.38945	1.50059	0.220581	0.999949	100042277	NO
Eng	0.561916	2.37375	1.499	0.220825	0.999949	13805	NO
Cercam	-0.423358	4.22267	1.49867	0.220877	0.999949	99151	NO
Ezh2	-0.380699	3.84843	1.49828	0.220936	0.999949	14056	NO
Gm35580	-0.88896	-2.08784	1.49801	0.220978	0.999949	102639221	NO
Pim3	-0.258729	5.34178	1.49773	0.221021	0.999949	223775	NO
Ndst3	-0.324312	3.2574	1.49763	0.221037	0.999949	83398	NO
LOC118567390	0.56516	-1.30613	1.49759	0.221043	0.999949	NA	NO
Gm38487	0.579477	-1.34555	1.49704	0.221127	0.999949	102636414	NO
Gm40309	0.35995	2.46857	1.49465	0.221496	0.999949	105244756	NO
Fam83g	0.544105	-1.42926	1.49446	0.221525	0.999949	69640	NO
Gm33585	0.546248	-0.656814	1.4939	0.221612	0.999949	102636549	NO
Neil3	-0.539791	0.98802	1.49344	0.221684	0.999949	234258	NO
Gm52710	0.447011	-0.00244426	1.4931	0.221737	0.999949	115489955	NO
Gm36220	0.679067	-1.53769	1.49115	0.222038	0.999949	102640063	NO
Gm9884	0.464659	-0.977526	1.49071	0.222107	0.999949	117981786	NO
Gm15564	0.523465	4.6285	1.48985	0.22224	0.999949	102639045	NO
Apbb1ip	-0.392095	2.94016	1.48963	0.222274	0.999949	54519	NO
Pebp4	0.55193	-1.19728	1.48822	0.222493	0.999949	73523	NO
Aurka	-0.413893	2.18804	1.48736	0.222627	0.999949	20878	NO
Gm36565	0.439415	-0.818449	1.48621	0.222806	0.999949	102640525	NO
Gm33838	0.991354	-1.62139	1.4856	0.222901	0.999949	102636888	NO
Cenpa	-0.441557	2.64447	1.48481	0.223023	0.999949	12615	NO
Ptpro	-0.398243	5.2456	1.4843	0.223103	0.999949	19277	NO
Gm46172	0.374014	0.013906	1.4839	0.223166	0.999949	108167746	NO
Gm38903	0.814025	-1.31911	1.48369	0.223198	0.999949	105242780	NO
Hmcn1	0.432919	1.48204	1.48167	0.223514	0.999949	545370	NO
Xlr3c	-0.775621	-1.41417	1.48029	0.223729	0.999949	22446	NO
Adcy7	-0.409444	3.59472	1.48001	0.223773	0.999949	11513	NO
LOC118567636	0.490731	-1.22684	1.47991	0.223788	0.999949	NA	NO
Cngb1	-0.488814	-0.830666	1.47945	0.22386	0.999949	333329	NO
Gm40078	0.408881	-0.408496	1.47875	0.22397	0.999949	105244477	NO
Gm38678	1.07345	-1.32239	1.47792	0.224101	0.999949	105242394	NO
Gm52176	0.416499	0.371118	1.47769	0.224136	0.999949	115488473	NO
Slc22a13	0.702921	-1.34637	1.47751	0.224164	0.999949	102570	NO
Peak1os	0.493252	-0.612154	1.47636	0.224346	0.999949	102633516	NO
Ucp2	-0.337972	5.81743	1.47373	0.224758	0.999949	22228	NO
Gm51554	0.547306	-0.782998	1.47255	0.224944	0.999949	115486902	NO
Gmip	-0.333136	3.28942	1.47127	0.225145	0.999949	78816	NO
Gm32999	0.629676	-1.54242	1.47046	0.225274	0.999949	102635737	NO
Septin4	-0.288488	6.89082	1.47029	0.2253	0.999949	18952	NO
Gm41598	0.556752	-1.45078	1.46922	0.225469	0.999949	105246294	NO
Gm33977	0.729255	-1.36827	1.46823	0.225625	0.999949	102637075	NO
Gm15328	0.44498	0.0571828	1.46748	0.225743	0.999949	328906	NO
4930447F24Rik	0.526445	-0.534998	1.46739	0.225758	0.999949	76873	NO
Gprin3	0.442434	4.2712	1.46626	0.225937	0.999949	243385	NO
Gm32581	0.642457	-1.6353	1.46589	0.225995	0.999949	102635178	NO
Cfap58	0.531016	-1.17683	1.46483	0.226164	0.999949	381229	NO
Gm34349	0.492127	-1.37811	1.46449	0.226217	0.999949	102637574	NO
LOC118567472	0.732326	-2.0513	1.46433	0.226242	0.999949	NA	NO
Alkal2	0.810363	0.903375	1.46413	0.226274	0.999949	100294583	NO
Gm41098	0.377042	0.779273	1.4641	0.226279	0.999949	105245681	NO
Krt77	0.430408	0.395789	1.46334	0.2264	0.999949	406220	NO
Tcte1	-0.464521	-0.43792	1.46293	0.226464	0.999949	21645	NO
Fosb	0.557496	2.56774	1.46219	0.226581	0.999949	14282	NO
Lamc2	0.298847	3.78383	1.45935	0.227034	0.999949	16782	NO
Rln1	0.521893	1.4343	1.45894	0.227099	0.999949	19773	NO
Mcm5	-0.392772	3.71288	1.45891	0.227103	0.999949	17218	NO
Gm52357	0.401321	0.014212	1.4564	0.227504	0.999949	115488934	NO
Cc2d2b	0.522593	-1.10109	1.45607	0.227556	0.999949	668310	NO
Gm41215	0.536504	-0.538882	1.45485	0.227752	0.999949	105245825	NO
Ccl27b	0.440143	1.7517	1.4545	0.227807	0.999949	100040048	NO
Spx	0.435295	1.22178	1.45405	0.22788	0.999949	319552	NO
Klhl31	0.711537	-1.5078	1.45285	0.22807	0.999949	244923	NO
Ttyh2	-0.299153	5.97898	1.45208	0.228195	0.999949	117160	NO
Gm39041	0.55766	-1.44863	1.45117	0.228341	0.999949	105242981	NO
Atp4a	-0.416648	-0.303691	1.45086	0.22839	0.999949	11944	NO
LOC118568312	0.557342	9.53537	1.4495	0.228608	0.999949	NA	NO
LOC118567619	0.547773	-1.08754	1.44897	0.228693	0.999949	NA	NO
Rnf39	0.550572	0.751202	1.44866	0.228744	0.999949	386454	NO
Gm5161	-0.53355	-1.43661	1.44696	0.229016	0.999949	382099	NO
LOC118568046	0.404754	-0.141474	1.44656	0.229081	0.999949	NA	NO
Gm13861	-0.739505	-1.70589	1.44521	0.229299	0.999949	100039184	NO
LOC118567905	0.425076	-0.690318	1.44387	0.229513	0.999949	NA	NO
Clspn	-0.492114	2.59306	1.44371	0.22954	0.999949	269582	NO
Gm14218	0.65724	-1.31046	1.4431	0.229638	0.999949	115489476	NO
Etv4	-0.272696	4.73769	1.44284	0.22968	0.999949	18612	NO
Cep55	-0.484563	1.4658	1.44167	0.22987	0.999949	74107	NO
Gm31834	0.39324	-0.0293156	1.43981	0.230171	0.999949	102634191	NO
Pde6b	0.573501	-0.54203	1.43896	0.230308	0.999949	18587	NO
Kctd5	-0.300652	4.94181	1.43701	0.230624	0.999949	69259	NO
Gm32725	-0.50889	-0.140544	1.43646	0.230712	0.999949	102635368	NO
Gm52775	0.456005	0.652586	1.43505	0.230941	0.999949	115490120	NO
Gm42529	0.455999	-0.72545	1.43386	0.231136	0.999949	108169086	NO
Kng2	1.10134	-0.409855	1.43382	0.231142	0.999949	385643	NO
Marchf8	-0.305642	6.04536	1.43059	0.231668	0.999949	71779	NO
Gm28782	0.579975	-1.70351	1.42922	0.231891	0.999949	105243915	NO
Stat4	0.485184	0.247308	1.42903	0.231922	0.999949	20849	NO
Dcaf8l	1.05232	-2.05388	1.42505	0.232574	0.999949	18630	NO
Gm40121	-0.512822	-1.48242	1.4249	0.232598	0.999949	105244527	NO
Mrc1	-0.43913	3.56043	1.4241	0.23273	0.999949	17533	NO
Gm13782	0.45049	-1.18962	1.42212	0.233054	0.999949	102633925	NO
Cmklr1	-0.464902	1.56541	1.42196	0.23308	0.999949	14747	NO
N6amt1	-0.266735	4.1196	1.42186	0.233098	0.999949	67768	NO
Lat	0.49779	-1.23752	1.42128	0.233193	0.999949	16797	NO
Gm29593	0.658818	-0.754611	1.42104	0.233232	0.999949	102640042	NO
LOC118567589	0.588248	-1.15102	1.41975	0.233445	0.999949	NA	NO
Nmral1	-0.369533	2.91583	1.41755	0.233806	0.999949	67824	NO
Gm39417	0.854582	-1.84794	1.41743	0.233827	0.999949	105243519	NO
Gm30898	0.436857	-0.698675	1.41698	0.233901	0.999949	102632954	NO
Trarg1	0.592616	-1.56799	1.41594	0.234072	0.999949	237858	NO
Rpgrip1	0.528244	-0.323462	1.41493	0.234239	0.999949	77945	NO
Gm11476	0.845167	-1.49088	1.4136	0.234459	0.999949	102634096	NO
Tspan6	-0.287569	4.60012	1.41355	0.234467	0.999949	56496	NO
Lmo2	-0.33456	3.52341	1.41278	0.234596	0.999949	16909	NO
Gm20717	0.421167	-0.556612	1.41226	0.234681	0.999949	102632272	NO
LOC118568781	0.617482	0.790939	1.412	0.234725	0.999949	118568781	NO
Capn12	0.576721	-1.23856	1.41182	0.234755	0.999949	60594	NO
Gm30104	0.983005	-1.87491	1.41175	0.234766	0.999949	102631883	NO
Clec5a	-0.553871	0.291727	1.41076	0.234931	0.999949	23845	NO
Arhgdib	-0.41971	3.40711	1.41053	0.234969	0.999949	11857	NO
Kif14	-0.427389	1.86419	1.41038	0.234994	0.999949	381293	NO
Gm41029	0.585513	1.19477	1.40907	0.235211	0.999949	105245598	NO
Gm34199	0.493822	-1.30251	1.40772	0.235435	0.999949	102637370	NO
C4bp-ps1	0.588025	-1.50741	1.40694	0.235565	0.999949	12270	NO
Gm32980	0.446576	-0.815768	1.40564	0.235781	0.999949	102635712	NO
Lrrc74a	1.01492	-2.18445	1.40549	0.235807	0.999949	627607	NO
Ndnf	-0.454398	2.43066	1.4043	0.236005	0.999949	68169	NO
Cyp4f18	-0.651138	-0.58222	1.40384	0.236081	0.999949	72054	NO
Clec18a	0.640054	1.37186	1.40356	0.236128	0.999949	353287	NO
LOC108168868	0.463349	-0.773688	1.40334	0.236165	0.999949	NA	NO
Myo1g	-0.504832	0.656472	1.40234	0.236333	0.999949	246177	NO
Aldoart2	0.472717	1.07369	1.40181	0.23642	0.999949	79459	NO
Lrrc10b	0.47464	3.62105	1.40132	0.236502	0.999949	278795	NO
Igsf10	-0.492908	3.94157	1.40105	0.236548	0.999949	242050	NO
Vtn	0.744114	0.492136	1.39975	0.236766	0.999949	22370	NO
Gm10614	0.575657	0.148975	1.39952	0.236804	0.999949	100038388	NO
Col8a1	0.7073	3.73972	1.399	0.23689	0.999949	12837	NO
Gm33548	0.718205	-0.789074	1.39769	0.23711	0.999949	102636498	NO
Gm35853	0.618439	-1.14565	1.39621	0.237359	0.999949	102639573	NO
D930015M05Rik	0.38178	-0.0231589	1.39605	0.237386	0.999949	320507	NO
Gm31836	0.752615	-1.47565	1.39525	0.237521	0.999949	102634195	NO
Rgs9bp	0.525915	-1.47999	1.39476	0.237602	0.999949	243923	NO
Fam183b	0.488442	0.659442	1.39474	0.237607	0.999949	75429	NO
Gm35730	0.705317	-1.89263	1.3944	0.237663	0.999949	102639406	NO
Tmem236	0.516923	-1.38202	1.39366	0.237788	0.999949	625286	NO
Sfrp2	-0.373153	0.819029	1.39356	0.237805	0.999949	20319	NO
Kbtbd12	0.441083	-0.349526	1.39073	0.238281	0.999949	74589	NO
Gm51815	0.422061	0.437305	1.39054	0.238314	0.999949	115487474	NO
Man1c1	-0.2393	6.31165	1.39044	0.238331	0.999949	230815	NO
Tlr13	-0.415436	3.50132	1.38979	0.23844	0.999949	279572	NO
Pcdhb10	-0.30807	3.36281	1.38946	0.238496	0.999949	93881	NO
LOC118568610	0.369367	1.3985	1.3894	0.238507	0.999949	NA	NO
Plxna3	-0.283218	4.44733	1.38912	0.238553	0.999949	18846	NO
Gm46056	0.520236	-0.939753	1.38889	0.238592	0.999949	108167558	NO
Hoxc9	0.925962	-1.55711	1.38821	0.238707	0.999949	15427	NO
Gm33804	0.461727	-1.12863	1.38756	0.238818	0.999949	102636848	NO
Gm51811	0.406151	0.255846	1.38691	0.238927	0.999949	115487464	NO
Med9os	-0.455864	-0.815162	1.38683	0.238942	0.999949	100504121	NO
Gm46251	0.731747	-1.78523	1.38456	0.239326	0.999949	108167847	NO
Lyzl4	0.621587	0.142132	1.38164	0.239821	0.999949	69032	NO
1700112D23Rik	0.480854	-1.33405	1.38113	0.239908	0.999949	73611	NO
Gm46332	0.888969	-1.82409	1.38069	0.239983	0.999949	108167978	NO
Bcan	-0.314545	8.74951	1.3798	0.240134	0.999949	12032	NO
Cfap61	0.365164	1.08961	1.37938	0.240207	0.999949	78774	NO
Snord2	-0.510436	-1.33007	1.37925	0.24023	0.999949	100216532	NO
Gm39746	0.49709	-0.667964	1.37907	0.240259	0.999949	105244068	NO
Apol7a	0.627407	-1.25098	1.3785	0.240357	0.999949	75761	NO
Ermn	0.8984	1.27582	1.37729	0.240563	0.999949	77767	NO
Gm31960	0.758882	-1.28137	1.37684	0.24064	0.999949	102634360	NO
Gm26843	0.364168	0.551156	1.3767	0.240665	0.999949	102632635	NO
Edn1	0.469712	-0.0618903	1.37667	0.240669	0.999949	13614	NO
Gm35037	0.462606	-0.612884	1.37601	0.240781	0.999949	102638484	NO
Gm51782	0.459673	-0.915449	1.37578	0.240821	0.999949	115487423	NO
Gm30093	0.500803	-0.71601	1.37532	0.2409	0.999949	102631869	NO
Gm46825	0.60266	-0.876708	1.37482	0.240985	0.999949	108168900	NO
Plac9a	0.486353	0.130433	1.37471	0.241004	0.999949	NA	NO
Smim24	0.487507	-1.27301	1.3738	0.241159	0.999949	72273	NO
Mis18bp1	-0.446663	1.87741	1.37332	0.241243	0.999949	217653	NO
Arhgap28	0.666481	-0.0491819	1.37216	0.241442	0.999949	268970	NO
Dleu2	0.389662	2.12937	1.37188	0.241489	0.999949	668253	NO
LOC118567927	-0.377673	-0.161343	1.37152	0.241552	0.999949	NA	NO
Gm30149	0.642985	-0.70457	1.37138	0.241575	0.999949	102631948	NO
Gm36166	0.35987	0.472254	1.37119	0.241607	0.999949	102639983	NO
Gm32555	0.643815	-1.26622	1.36964	0.241874	0.999949	102635142	NO
Gm13584	0.369176	1.08488	1.36958	0.241884	0.999949	102639283	NO
Arhgef10	-0.32271	5.81946	1.3695	0.241899	0.999949	234094	NO
Cemip	0.376242	5.67555	1.36946	0.241905	0.999949	80982	NO
Gm41959	0.5453	-1.2509	1.3694	0.241914	0.999949	105246715	NO
Mdrl	-0.450244	-0.898718	1.36912	0.241964	0.999949	69591	NO
4732419C18Rik	0.388887	0.219006	1.36847	0.242074	0.999949	100042484	NO
Dll1	-0.327864	3.55585	1.36843	0.242081	0.999949	13388	NO
Gm41693	0.57137	-1.70044	1.36803	0.242151	0.999949	105246401	NO
Gm51714	0.395198	0.308093	1.36736	0.242266	0.999949	115487229	NO
Stac3	0.384023	0.76278	1.36689	0.242347	0.999949	237611	NO
Dnmt1	-0.239652	5.91564	1.36673	0.242374	0.999949	13433	NO
4930519F09Rik	0.5575	-0.423117	1.36606	0.242489	0.999949	114676	NO
Tbxas1	-0.394828	3.48646	1.3649	0.24269	0.999949	21391	NO
Gata2	0.787838	-0.803932	1.36374	0.242891	0.999949	14461	NO
LOC118567684	0.460946	-0.953562	1.36357	0.24292	0.999949	NA	NO
LOC115488470	0.413411	1.75992	1.36352	0.242928	0.999949	115488470	NO
Gm52533	0.44367	-0.956718	1.36277	0.243058	0.999949	115489486	NO
Btbd11	-0.319061	4.06233	1.36116	0.243336	0.999949	NA	NO
Plk1	-0.431535	2.70628	1.36092	0.243379	0.999949	18817	NO
Cav1	-0.424782	3.80519	1.36083	0.243393	0.999949	12389	NO
Gm46101	0.493366	-0.582169	1.36055	0.243443	0.999949	108167637	NO
Gm11592	0.527806	-0.628061	1.36047	0.243456	0.999949	102632994	NO
Tdrd9	0.534102	0.535319	1.35996	0.243544	0.999949	74691	NO
Ms4a6b	-0.483702	1.43867	1.35924	0.243669	0.999949	69774	NO
Gm6109	0.516717	0.333923	1.35872	0.243759	0.999949	619883	NO
Gm52112	0.536063	-0.741062	1.35685	0.244084	0.999949	115488316	NO
H2-Q9	0.504009	0.490839	1.35567	0.24429	0.999949	110558	NO
Rab37	-0.382727	1.33298	1.35479	0.244443	0.999949	58222	NO
Gpr137b	-0.262551	5.29646	1.35471	0.244456	0.999949	83924	NO
LOC118568318	0.611466	-1.34533	1.35466	0.244465	0.999949	118568318	NO
Timeless	-0.382244	2.70438	1.35442	0.244507	0.999949	21853	NO
Gm46433	0.695224	-1.61316	1.35439	0.244512	0.999949	108168104	NO
Sema3b	-0.464881	3.93693	1.35337	0.24469	0.999949	20347	NO
AU019990	0.914061	-1.65375	1.35212	0.244908	0.999949	767814	NO
Gm33217	0.735132	-1.40924	1.35208	0.244914	0.999949	102636033	NO
Aqp5	0.428855	-0.720377	1.34998	0.245282	0.999949	11830	NO
Trim15	0.449985	-0.387447	1.34948	0.245368	0.999949	69097	NO
Ap1s3	0.366948	0.360999	1.34934	0.245393	0.999949	252903	NO
Spc24	-0.368216	1.7886	1.34896	0.24546	0.999949	67629	NO
Akap14	0.494356	-1.09744	1.34695	0.245812	0.999949	434756	NO
LOC118567667	0.352103	1.6988	1.34693	0.245815	0.999949	118567667	NO
Gm41607	0.387903	0.286245	1.34331	0.246451	0.999949	105246303	NO
Tifab	-0.558382	1.53197	1.34206	0.246671	0.999949	212937	NO
Zmynd15	-0.481178	-0.234442	1.34182	0.246714	0.999949	574428	NO
Gm39615	0.564148	-0.345328	1.34102	0.246855	0.999949	105243894	NO
Gm31962	0.89618	-1.87103	1.34022	0.246995	0.999949	102634362	NO
Cfap70	0.412964	0.739845	1.3382	0.247352	0.999949	76670	NO
Gm35534	0.527866	-1.53785	1.33508	0.247903	0.999949	102639154	NO
Colec12	-0.353697	4.39727	1.33504	0.247911	0.999949	140792	NO
Gm30698	0.395234	0.658295	1.33447	0.248011	0.999949	102632693	NO
Gm52189	-0.448913	-0.247045	1.33433	0.248037	0.999949	115488491	NO
LOC118568161	0.429541	-0.433633	1.33282	0.248304	0.999949	NA	NO
LOC115490354	0.368583	0.490029	1.33172	0.248499	0.999949	NA	NO
Phldb3	-0.514315	-0.905002	1.32987	0.248828	0.999949	232970	NO
Kif4	-0.417412	2.41882	1.32847	0.249078	0.999949	16571	NO
Map3k1	-0.248978	4.93534	1.32825	0.249116	0.999949	26401	NO
Ckap2l	-0.47143	3.08232	1.32806	0.249151	0.999949	70466	NO
Ncam1	-0.288873	7.91085	1.32804	0.249154	0.999949	17967	NO
Eps8	-0.246819	4.77975	1.32683	0.24937	0.999949	13860	NO
Foxm1	-0.42585	3.3175	1.32638	0.24945	0.999949	14235	NO
Gm40320	0.55355	-1.13954	1.3259	0.249536	0.999949	105244768	NO
Gm41352	0.480493	-0.529642	1.32582	0.249551	0.999949	105245984	NO
Dkkl1	0.617561	-1.23635	1.32439	0.249806	0.999949	50722	NO
Tpx2	-0.381376	4.45286	1.32334	0.249994	0.999949	72119	NO
Neurod6	0.663979	2.87315	1.32203	0.250229	0.999949	11922	NO
Pld1	-0.323495	4.00139	1.32029	0.25054	0.999949	18805	NO
Kank4	-0.384689	3.47477	1.32027	0.250544	0.999949	242553	NO
Gm15521	0.396413	2.49897	1.32025	0.250547	0.999949	105243369	NO
Cntnap5b	-0.438737	2.8205	1.31946	0.250689	0.999949	241175	NO
Gm38887	0.483783	-0.597927	1.31789	0.250972	0.999949	105242756	NO
Gm35117	0.480818	-0.828398	1.31777	0.250992	0.999949	102638588	NO
Aox3	0.501194	-0.782017	1.31742	0.251056	0.999949	71724	NO
Gm34340	0.496962	-1.27692	1.31727	0.251083	0.999949	102637563	NO
Gm30120	0.47752	-0.993356	1.31699	0.251133	0.999949	102631903	NO
Rspo3	0.460726	2.86032	1.31539	0.251422	0.999949	72780	NO
Kifc1	-0.380037	2.8114	1.31533	0.251431	0.999949	100502766	NO
Gm13562	0.358036	0.618938	1.31504	0.251485	0.999949	115489442	NO
Mb21d2	-0.265946	4.61969	1.31243	0.251956	0.999949	239796	NO
Rad51	-0.445383	1.96422	1.31185	0.25206	0.999949	19361	NO
Lpar5	-0.479407	0.302572	1.31153	0.252118	0.999949	381810	NO
Gm52213	0.411427	-0.40205	1.30998	0.252399	0.999949	115488526	NO
Gm46183	0.545665	-0.333272	1.3098	0.25243	0.999949	108167761	NO
Cdca8	-0.443076	2.45048	1.30955	0.252477	0.999949	52276	NO
Foxn1	0.915518	-1.22933	1.30952	0.252481	0.999949	15218	NO
Agmo	-0.426342	1.17159	1.30885	0.252603	0.999949	319660	NO
9530059O14Rik	0.662517	-1.37929	1.30757	0.252835	0.999949	319626	NO
Smim27	0.427973	-0.791194	1.30696	0.252946	0.999949	100504309	NO
Aqp6	0.515564	0.300581	1.30586	0.253145	0.999949	11831	NO
Zfp951	0.401167	0.682929	1.30545	0.25322	0.999949	626391	NO
Aurkb	-0.490046	2.36027	1.30494	0.253314	0.999949	20877	NO
Gm52527	0.465953	-0.906695	1.30458	0.253378	0.999949	115489477	NO
Shoc1	0.405986	-0.0776417	1.30409	0.253468	0.999949	100155	NO
Mbd4	-0.352251	2.46177	1.30373	0.253532	0.999949	17193	NO
Ccdc30	0.277334	3.66912	1.30263	0.253734	0.999949	73332	NO
Gm45946	0.497879	-1.54328	1.30238	0.25378	0.999949	108167335	NO
Fam122b	-0.304237	3.11851	1.30112	0.254008	0.999949	NA	NO
Gm15850	0.419948	-0.896459	1.30064	0.254097	0.999949	329253	NO
Lair1	-0.399073	2.81969	1.3004	0.254141	0.999949	52855	NO
Igf1	-0.314507	5.28182	1.30006	0.254202	0.999949	16000	NO
Gm34510	0.441976	0.0217126	1.29817	0.254547	0.999949	102637785	NO
Gm51644	0.474462	-0.820433	1.29791	0.254595	0.999949	115487117	NO
Mbnl3	0.5923	-0.711662	1.29787	0.254603	0.999949	171170	NO
LOC118568558	0.396767	-0.236587	1.29777	0.254621	0.999949	NA	NO
Gm38636	0.702264	-1.54245	1.29726	0.254715	0.999949	102642800	NO
Gm39941	0.573029	-1.24821	1.29657	0.25484	0.999949	105244306	NO
Pf4	-0.460516	0.11141	1.29651	0.254851	0.999949	56744	NO
Sel1l3	0.229175	6.44494	1.29551	0.255034	0.999949	231238	NO
LOC118567351	0.439185	-0.0203869	1.29528	0.255077	0.999949	118567351	NO
Cldn19	-0.617649	-1.22037	1.29474	0.255176	0.999949	242653	NO
Car12	0.369446	3.62303	1.2947	0.255183	0.999949	76459	NO
Anxa11	0.23124	5.40863	1.2944	0.255239	0.999949	11744	NO
Nppa	-0.406033	0.336483	1.29419	0.255278	0.999949	230899	NO
Gm39547	0.371664	-0.338484	1.29236	0.255614	0.999949	105243739	NO
LOC118568792	0.426048	1.48429	1.29116	0.255834	0.999949	NA	NO
Cyyr1	0.683684	-1.2353	1.29068	0.255923	0.999949	224405	NO
Barhl1	0.661149	-1.61369	1.29034	0.255985	0.999949	54422	NO
Gm36402	0.411244	-0.0754141	1.28995	0.256058	0.999949	102640299	NO
Gm38718	0.606321	-1.27149	1.28827	0.256367	0.999949	105242506	NO
Afap1l2	-0.451387	5.81953	1.28809	0.256399	0.999949	226250	NO
Ascl1	-0.377536	3.73518	1.28807	0.256403	0.999949	17172	NO
Gm51672	0.407783	-0.581834	1.28806	0.256406	0.999949	115487166	NO
Gm30873	0.353847	0.822742	1.28751	0.256507	0.999949	102632922	NO
Angpt2	0.558112	2.18469	1.28643	0.256707	0.999949	11601	NO
1810044D09Rik	0.367278	0.196837	1.28612	0.256763	0.999949	69798	NO
Gm35369	0.77866	-1.57141	1.2851	0.256953	0.999949	102638925	NO
Cirbp	-0.241504	5.55768	1.28507	0.256958	0.999949	12696	NO
Gm38748	0.670299	-1.20588	1.28506	0.256961	0.999949	105242574	NO
Nxph4	-0.429231	0.139666	1.28501	0.25697	0.999949	104080	NO
Col9a3	-0.42124	4.75624	1.28278	0.257383	0.999949	12841	NO
Gm40713	0.352991	1.55967	1.28251	0.257433	0.999949	105245229	NO
Fcgr3	-0.434755	3.45512	1.28137	0.257644	0.999949	14131	NO
Sprr1a	0.723754	0.44921	1.27926	0.258037	0.999949	20753	NO
Gm31614	0.769954	-1.11586	1.27837	0.258202	0.999949	102633899	NO
Gm35021	-0.539315	0.716813	1.27826	0.258222	0.999949	102638463	NO
Gm38787	0.461235	-0.789959	1.27664	0.258525	0.999949	105242628	NO
Pik3c2g	0.663599	-1.55034	1.2756	0.258719	0.999949	18705	NO
Unk	-0.242135	4.57225	1.27556	0.258727	0.999949	217331	NO
Gm46617	0.544561	-0.511285	1.27527	0.258781	0.999949	108168373	NO
Cybb	-0.437518	4.81629	1.27514	0.258804	0.999949	13058	NO
Gm32450	0.800839	-1.69432	1.27484	0.258861	0.999949	102635006	NO
H2ac11	-0.408093	1.02299	1.2741	0.258999	0.999949	319167	NO
Gm33595	0.501822	-1.17195	1.27351	0.259109	0.999949	102636564	NO
Gm15283	0.374975	-0.391609	1.27326	0.259156	0.999949	102637576	NO
Gm30532	0.914058	-1.33407	1.27129	0.259526	0.999949	102632468	NO
Gm40406	0.522277	-1.12474	1.27092	0.259594	0.999949	105244875	NO
LOC102632541	0.49126	-1.0766	1.27071	0.259633	0.999949	102632541	NO
Erich5	0.552719	-1.62014	1.27068	0.259638	0.999949	239368	NO
Gm31499	0.812184	-1.87989	1.27027	0.259715	0.999949	102633747	NO
Sgo2a	-0.408546	2.25404	1.27005	0.259757	0.999949	68549	NO
Gm33897	0.840516	-2.14386	1.26968	0.259827	0.999949	102636973	NO
Gm32694	0.4263	-0.509492	1.2695	0.259861	0.999949	102635323	NO
Tbx5	0.925657	-1.05785	1.26833	0.260081	0.999949	21388	NO
Gm38896	0.443981	-1.14152	1.26454	0.260794	0.999949	105242768	NO
Gm52128	0.391921	0.794631	1.26414	0.260869	0.999949	115488332	NO
Gm30771	0.599811	-1.76471	1.26367	0.260958	0.999949	102632789	NO
Gm17399	0.63062	-1.83286	1.26338	0.261012	0.999949	100502695	NO
S100a1	-0.371095	5.1923	1.26284	0.261115	0.999949	20193	NO
Apoh	0.401893	-0.3872	1.26244	0.26119	0.999949	11818	NO
Gm46759	0.542787	-1.65579	1.26186	0.261299	0.999949	108168787	NO
LOC118568156	0.383104	-0.15336	1.26149	0.261369	0.999949	NA	NO
Gm52106	0.509908	0.273059	1.26101	0.26146	0.999949	115488310	NO
Gm12925	-0.414734	-0.543434	1.26069	0.261521	0.999949	102633214	NO
Ddit4l	0.24002	5.89663	1.25995	0.261661	0.999949	73284	NO
Gm14322	0.304029	3.29839	1.25979	0.26169	0.999949	626802	NO
Ccdc63	-0.529047	-0.533488	1.2585	0.261935	0.999949	330188	NO
Evi5l	-0.233278	6.28692	1.25847	0.261941	0.999949	213027	NO
LOC118568585	-0.393391	0.296175	1.25845	0.261945	0.999949	NA	NO
4922502B01Rik	-0.353541	1.0905	1.25822	0.261988	0.999949	105243282	NO
Gm34090	0.572161	-1.39637	1.25763	0.262099	0.999949	102637221	NO
Islr2	0.275933	5.45456	1.25758	0.262111	0.999949	320563	NO
Gm13010	0.854075	-2.05191	1.2575	0.262125	0.999949	105247191	NO
Lum	0.71893	1.2386	1.25732	0.262158	0.999949	17022	NO
Eqtn	0.470106	-0.386999	1.25694	0.262232	0.999949	67753	NO
Pbk	-0.51707	2.73448	1.25641	0.262333	0.999949	52033	NO
Asf1b	-0.445307	1.4074	1.25612	0.262387	0.999949	66929	NO
C130046K22Rik	-0.511759	1.8917	1.25472	0.262654	0.999949	399609	NO
Gm41284	0.345037	2.31245	1.25448	0.262698	0.999949	105245904	NO
Dennd1c	-0.480996	0.0121308	1.25422	0.262748	0.999949	70785	NO
Glra3	-0.431643	0.24045	1.25403	0.262785	0.999949	110304	NO
Gm10658	-0.407854	-0.897392	1.25382	0.262824	0.999949	100038566	NO
Gm30718	0.487436	-1.11437	1.25284	0.26301	0.999949	102632722	NO
Gm9833	-0.223437	5.51208	1.25276	0.263027	0.999949	NA	NO
9330179D12Rik	0.341986	1.13673	1.25186	0.263197	0.999949	77558	NO
Gm31439	0.369715	0.150912	1.25144	0.263277	0.999949	102633669	NO
Cdk1	-0.469467	3.00552	1.24987	0.263577	0.999949	12534	NO
Sytl1	0.460467	-0.771461	1.24973	0.263603	0.999949	269589	NO
Npas4	0.555257	4.62286	1.24969	0.263611	0.999949	225872	NO
Gm36325	-0.557179	-1.49991	1.24922	0.263701	0.999949	102640201	NO
Gm31735	0.505709	-1.31705	1.24903	0.263737	0.999949	102634056	NO
LOC118568386	0.459104	-0.627626	1.24796	0.263943	0.999949	118568386	NO
Epb41	-0.226333	6.16447	1.24699	0.264127	0.999949	269587	NO
Espl1	-0.406833	2.66006	1.24621	0.264278	0.999949	105988	NO
D930019O06Rik	0.479614	1.20703	1.24463	0.26458	0.999949	425051	NO
LOC118568376	0.414952	-0.888397	1.24439	0.264626	0.999949	NA	NO
Gm38537	0.746988	-1.504	1.24359	0.26478	0.999949	102641152	NO
Pgm5	0.538181	2.56039	1.24129	0.265223	0.999949	226041	NO
Kif11	-0.408433	3.39197	1.24031	0.265411	0.999949	16551	NO
Cep112	-0.395833	1.81785	1.23984	0.265502	0.999949	76380	NO
Gm35520	0.709162	-0.901813	1.23885	0.265694	0.999949	102639136	NO
Maged2	-0.271516	5.28837	1.23793	0.265871	0.999949	80884	NO
Gm52392	0.571065	-1.53213	1.23717	0.266017	0.999949	115489028	NO
C1qtnf2	0.519798	-1.17373	1.23677	0.266095	0.999949	69183	NO
Natd1	-0.252597	4.95315	1.23646	0.266154	0.999949	24083	NO
9030607L20Rik	0.560152	-0.133957	1.23487	0.266462	0.999949	105244333	NO
Gm52121	0.694609	-1.91829	1.23464	0.266507	0.999949	115488325	NO
Gm32896	0.460304	-1.01867	1.23357	0.266713	0.999949	102635605	NO
Gm41977	0.592068	-1.35111	1.23304	0.266817	0.999949	105246735	NO
Gm51447	0.683969	-0.341322	1.233	0.266825	0.999949	115486458	NO
Prox1	-0.284259	4.45249	1.23276	0.266871	0.999949	19130	NO
Gm46822	0.680581	-1.83711	1.23275	0.266873	0.999949	108168894	NO
Nr1d1	0.297182	6.08753	1.2327	0.266883	0.999949	217166	NO
Gm41604	0.343415	0.775359	1.23162	0.267092	0.999949	105246300	NO
C1qtnf6	-0.306301	4.96953	1.2306	0.267291	0.999949	72709	NO
Gm36371	0.35703	0.17393	1.23054	0.267303	0.999949	102640259	NO
LOC108167751	0.376961	0.513716	1.23025	0.267358	0.999949	NA	NO
Wfs1	0.236243	6.92881	1.23022	0.267363	0.999949	22393	NO
Dock6	-0.277528	4.77145	1.23022	0.267365	0.999949	319899	NO
Gm35261	0.545947	-0.925468	1.22961	0.267482	0.999949	102638779	NO
Fgl2	0.625842	4.03198	1.22898	0.267605	0.999949	14190	NO
Gpsm3	-0.415096	1.47673	1.22797	0.267802	0.999949	106512	NO
Rnase4	-0.434984	3.39123	1.2279	0.267815	0.999949	58809	NO
4930550C14Rik	0.39626	-0.236728	1.22771	0.267853	0.999949	75311	NO
Gm46809	0.35863	0.520296	1.22667	0.268055	0.999949	108168876	NO
Gm30827	0.37904	0.875611	1.22664	0.268062	0.999949	102632865	NO
Gm52678	0.511438	-1.35751	1.22591	0.268205	0.999949	115489901	NO
Lhfpl2	-0.360897	6.19627	1.22473	0.268434	0.999949	218454	NO
Gm40493	0.478223	-1.08576	1.22458	0.268464	0.999949	105244975	NO
Lhx3	0.575427	-1.28951	1.22406	0.268566	0.999949	16871	NO
0610040F04Rik	-0.447202	-1.00906	1.22314	0.268745	0.999949	75394	NO
Arc	0.436263	5.96434	1.22302	0.268768	0.999949	11838	NO
Il16	-0.403863	0.976065	1.22193	0.268982	0.999949	16170	NO
Hs3st3a1	0.592131	1.25347	1.221	0.269165	0.999949	15478	NO
Opalin	-1.17304	-1.40802	1.22073	0.269217	0.999949	226115	NO
LOC118567338	0.472586	0.0537743	1.2207	0.269223	0.999949	NA	NO
Sprr2a1	0.813538	-0.759741	1.21872	0.269612	0.999949	20755	NO
Gm20324	0.416263	-1.01813	1.21822	0.269711	0.999949	100504637	NO
Gm32650	0.619919	-0.703969	1.21777	0.269798	0.999949	102635265	NO
LOC118568625	0.409095	-0.39638	1.21773	0.269807	0.999949	NA	NO
Gm24564	0.617309	-1.38205	1.21723	0.269904	0.999949	115488063	NO
Gm51797	-0.366364	0.0199999	1.21694	0.269961	0.999949	115487446	NO
Tm7sf3	-0.236888	6.38297	1.21604	0.27014	0.999949	67623	NO
Gm32059	0.405031	1.28459	1.21475	0.270394	0.999949	102634487	NO
H2bc1	0.556115	-0.75105	1.21433	0.270477	0.999949	319177	NO
LOC118567716	0.36684	2.02193	1.2143	0.270483	0.999949	NA	NO
Gm30273	0.404745	-0.436931	1.21215	0.270907	0.999949	102632116	NO
Olfr1033	0.557774	0.978326	1.21109	0.271116	0.999949	NA	NO
Naip2	-0.502225	1.40572	1.21093	0.271148	0.999949	17948	NO
Clic5	0.419194	-0.852034	1.21074	0.271186	0.999949	224796	NO
AW822252	0.402251	-0.0444456	1.20817	0.271695	0.999949	331578	NO
Ccna2	-0.372899	3.61604	1.20723	0.271881	0.999949	12428	NO
Slc4a5	-0.530403	-1.51157	1.20621	0.272083	0.999949	232156	NO
Gm11413	0.506422	-1.67922	1.20617	0.272093	0.999949	790913	NO
Ncan	-0.370786	8.57369	1.20594	0.272138	0.999949	13004	NO
Gm33742	0.717351	-0.917029	1.2059	0.272146	0.999949	102636760	NO
Gm38973	0.391147	-0.73022	1.20573	0.27218	0.999949	105242888	NO
Gm33561	0.444111	-0.829027	1.205	0.272325	0.999949	105243374	NO
Gm46900	0.639746	-1.74045	1.20485	0.272355	0.999949	108169021	NO
Nfam1	-0.443574	1.12401	1.20461	0.272403	0.999949	74039	NO
Otog	0.4798	0.30976	1.20394	0.272535	0.999949	18419	NO
Gm46287	0.420539	-0.594352	1.20394	0.272535	0.999949	108167911	NO
Gm52129	0.414946	1.72554	1.20352	0.272619	0.999949	115488333	NO
Cela1	-0.373452	2.45662	1.20341	0.272641	0.999949	109901	NO
Kash5	0.437235	0.441655	1.20009	0.273304	0.999949	384619	NO
Ebf4	-0.281381	3.39053	1.19944	0.273434	0.999949	228598	NO
E2f2	-0.367028	1.60043	1.19883	0.273555	0.999949	242705	NO
LOC118568261	0.583885	-1.40002	1.19844	0.273634	0.999949	NA	NO
Smc2	-0.325038	4.14993	1.19794	0.273735	0.999949	14211	NO
Lrp4	-0.313322	5.65334	1.19773	0.273776	0.999949	228357	NO
Fam83e	0.775741	-1.63613	1.19719	0.273884	0.999949	73813	NO
Gm52604	0.624716	0.745886	1.19706	0.273909	0.999949	115489683	NO
Mir1906-2	0.523947	2.20509	1.19673	0.273975	0.999949	100499530	NO
Gm41810	0.511854	-1.20393	1.19621	0.274081	0.999949	105246536	NO
Slc28a1	0.537754	-1.19397	1.19615	0.274093	0.999949	434203	NO
Gm46359	0.862676	-1.2701	1.19609	0.274105	0.999949	108168010	NO
Gm46959	0.808417	-1.57821	1.19553	0.274218	0.999949	108169141	NO
Sntb2	0.310479	3.74448	1.19478	0.274368	0.999949	20650	NO
Id1	-0.492208	3.9116	1.19446	0.274431	0.999949	15901	NO
Gm40528	0.596411	-1.0822	1.19417	0.274489	0.999949	105245014	NO
Sox6	-0.283838	7.01738	1.1941	0.274505	0.999949	20679	NO
LOC115488373	0.451079	2.53977	1.19366	0.274592	0.999949	NA	NO
LOC118567850	0.403854	-0.511716	1.19114	0.2751	0.999949	NA	NO
Platr29	0.844211	-1.88238	1.19055	0.275219	0.999949	108168815	NO
Shd	-0.241734	4.30524	1.19044	0.275241	0.999949	20420	NO
Gm39230	0.524818	-1.61183	1.18933	0.275465	0.999949	105243261	NO
Gpr65	-0.41193	0.933073	1.18881	0.275569	0.999949	14744	NO
Btf3-ps17	-0.705255	-0.6905	1.18832	0.275669	0.999949	101055993	NO
Dipk1c	0.300246	3.26262	1.18563	0.276214	0.999949	240479	NO
Xylt1	-0.250934	4.8308	1.18548	0.276243	0.999949	233781	NO
LOC118568568	0.630637	-1.40417	1.18508	0.276325	0.999949	NA	NO
Fndc9	0.492342	0.088179	1.1843	0.276482	0.999949	320116	NO
A730094K22Rik	0.630432	-0.700738	1.18401	0.276541	0.999949	102633322	NO
LOC118568702	0.384335	-0.550399	1.18389	0.276566	0.999949	NA	NO
Gpnmb	-0.51293	8.30053	1.18278	0.27679	0.999949	93695	NO
Frem1	-0.382471	2.30726	1.18157	0.277036	0.999949	329872	NO
Gm11523	0.402735	-0.11642	1.18088	0.277176	0.999949	102641351	NO
LOC118567674	0.489441	-0.418366	1.18084	0.277186	0.999949	118567674	NO
Gm41036	0.711045	-1.57557	1.18019	0.277318	0.999949	105245605	NO
Ugt1a7c	-0.440278	0.880972	1.17874	0.277612	0.999949	394432	NO
Psd3	0.314082	7.39623	1.17828	0.277707	0.999949	234353	NO
Gm20472	-0.651717	-0.883616	1.17805	0.277754	0.999949	629133	NO
Gm26653	0.492787	-0.862056	1.17767	0.27783	0.999949	102640808	NO
Rad51ap1	-0.385818	1.37503	1.17674	0.27802	0.999949	19362	NO
Tedc1	-0.372882	2.10205	1.17628	0.278114	0.999949	104732	NO
Gm35363	0.693195	-0.91845	1.17599	0.278175	0.999949	102638917	NO
Gm34081	0.587559	-1.67853	1.17474	0.27843	0.999949	102637209	NO
Nptx1	0.359652	6.83279	1.17396	0.27859	0.999949	18164	NO
Ammecr1	-0.329096	2.53838	1.1738	0.278621	0.999949	56068	NO
Ush2a	0.464586	-1.51478	1.17351	0.278682	0.999949	22283	NO
Gm30140	0.374147	1.30167	1.17314	0.278756	0.999949	102631933	NO
Siglecf	0.567122	-1.30758	1.173	0.278786	0.999949	233186	NO
Gm52697	0.524924	2.03582	1.1729	0.278805	0.999949	115489927	NO
Ccdc38	0.460239	-1.07621	1.17232	0.278926	0.999949	237465	NO
Gm51690	1.00444	-2.08492	1.17178	0.279035	0.999949	115487192	NO
5930403N24Rik	-0.360541	0.614619	1.17154	0.279085	0.999949	100040846	NO
Gm35886	0.635143	-1.30138	1.1707	0.279257	0.999949	102639619	NO
Etv1	-0.268407	4.90999	1.16979	0.279444	0.999949	14009	NO
Gm39888	0.605293	-1.52543	1.16829	0.279753	0.999949	105244245	NO
Gm30141	0.510329	-1.67789	1.16824	0.279763	0.999949	102631936	NO
Gm32245	0.592541	-1.61202	1.16778	0.279858	0.999949	102634732	NO
Pkhd1	0.743802	-1.07255	1.16705	0.280008	0.999949	241035	NO
Tgfb1	-0.405165	3.5208	1.16621	0.280182	0.999949	21803	NO
4930549G23Rik	0.58137	-1.43117	1.16602	0.280221	0.999949	75286	NO
Gm52385	0.382005	-0.0797528	1.16505	0.280422	0.999949	115489014	NO
Hic1	0.380811	2.18812	1.16472	0.280489	0.999949	15248	NO
Sema4g	-0.2436	4.75455	1.16426	0.280583	0.999949	26456	NO
Gm26608	0.925632	-1.97441	1.16241	0.280967	0.999949	102638633	NO
Gm19911	0.477936	-0.878872	1.16033	0.281398	0.999949	102633930	NO
4930404H24Rik	0.507812	-1.24783	1.15975	0.281516	0.999949	78151	NO
Acsbg3	-0.379235	-0.219172	1.15803	0.281875	0.999949	78625	NO
Tubb4a	-0.345509	8.68862	1.15705	0.282078	0.999949	22153	NO
4931403G20Rik	0.472553	-0.839466	1.15619	0.282257	0.999949	70934	NO
Erdr1	-0.481161	4.50391	1.15566	0.282368	0.999949	NA	NO
Capn3	-0.407067	-0.56511	1.15559	0.282383	0.999949	12335	NO
Gm11944	0.33443	0.608741	1.15547	0.282408	0.999949	100302648	NO
Gm36199	0.808404	-1.49819	1.15439	0.282632	0.999949	102640029	NO
Gm41042	0.723857	-1.95954	1.15401	0.282711	0.999949	105245612	NO
LOC115486436	0.340765	1.51597	1.15368	0.28278	0.999949	NA	NO
Ddx4	0.480956	-0.345284	1.15368	0.282781	0.999949	13206	NO
Gm52047	0.447848	1.13729	1.15308	0.282905	0.999949	115488163	NO
Syce2	-0.346408	1.34797	1.153	0.282921	0.999949	71846	NO
Mir1198	0.550082	-1.72654	1.15296	0.28293	0.999949	100316807	NO
Gm30699	0.693118	-1.58874	1.15255	0.283016	0.999949	102632694	NO
Gm38952	0.412513	0.444155	1.15083	0.283376	0.999949	105242860	NO
Gm17330	-0.417801	-0.888938	1.14978	0.283595	0.999949	102632483	NO
Trpa1	-0.569106	-1.42123	1.14885	0.283791	0.999949	277328	NO
Sh3rf1	-0.237878	4.84218	1.14859	0.283845	0.999949	59009	NO
Slc4a4	-0.280778	8.53494	1.14849	0.283866	0.999949	54403	NO
Gm20751	0.457818	-0.795596	1.14773	0.284025	0.999949	622552	NO
Gm39648	0.347353	1.48232	1.14652	0.284278	0.999949	105243934	NO
2610507I01Rik	-0.26474	4.25822	1.14619	0.284349	0.999949	72203	NO
BC049352	0.418197	-1.00008	1.1446	0.284683	0.999949	NA	NO
Gm46058	0.417861	-0.180725	1.14342	0.284931	0.999949	108167560	NO
Gm32507	0.549506	-1.67997	1.14169	0.285296	0.999949	102635081	NO
Gm34121	0.596444	-1.64394	1.14165	0.285305	0.999949	102637256	NO
Gm17769	0.36875	0.278966	1.14143	0.28535	0.999949	100045653	NO
4833420G17Rik	0.478357	3.35852	1.14087	0.285468	0.999949	67392	NO
Gm40550	0.767418	-1.06685	1.14067	0.285511	0.999949	105245039	NO
Syne2	-0.276255	5.52379	1.13931	0.285798	0.999949	319565	NO
Psd4	-0.44956	-0.630482	1.13922	0.285817	0.999949	215632	NO
Hopx	-0.287814	4.76811	1.13897	0.28587	0.999949	74318	NO
LOC102643083	0.569003	-1.22983	1.13826	0.286021	0.999949	NA	NO
Olfml3	-0.46624	3.69586	1.13823	0.286028	0.999949	99543	NO
Gm13498	0.346922	3.54018	1.13713	0.286259	0.999949	227885	NO
Gm34945	0.470843	-0.235026	1.13674	0.286341	0.999949	102638362	NO
Cep295nl	-0.44707	-1.1812	1.13648	0.286398	0.999949	58251	NO
Gm52306	0.539133	-1.12374	1.13645	0.286404	0.999949	115488801	NO
Lpar4	-0.33555	1.66584	1.13583	0.286534	0.999949	78134	NO
Gm35113	0.660862	-1.14195	1.13505	0.286701	0.999949	102638584	NO
Gm33869	-0.350121	3.60106	1.1346	0.286796	0.999949	102636931	NO
Hddc3	0.340126	4.21066	1.1344	0.286838	0.999949	68695	NO
Gm13306	0.380736	2.21776	1.1335	0.287031	0.999949	100039863	NO
Dsg1b	-0.460412	-1.51809	1.13285	0.287168	0.999949	225256	NO
Cyp4f15	0.499716	3.85786	1.13276	0.287187	0.999949	106648	NO
Lipg	0.581673	3.32966	1.13267	0.287207	0.999949	16891	NO
Gm35314	0.618505	-1.59059	1.13247	0.287248	0.999949	102638846	NO
Gm27230	0.789864	-1.09489	1.13223	0.2873	0.999949	102635569	NO
LOC118568450	-0.433079	-1.06162	1.13096	0.287571	0.999949	118568450	NO
4933407L21Rik	-0.434841	0.244396	1.13083	0.287599	0.999949	71141	NO
Col28a1	0.469466	-1.3684	1.13049	0.28767	0.999949	213945	NO
Gm11677	0.48211	-0.457699	1.13025	0.287722	0.999949	629967	NO
Ms4a4a	-0.443875	-0.112517	1.13016	0.28774	0.999949	666907	NO
Cxcl5	0.591276	4.16491	1.13008	0.287759	0.999949	20311	NO
D430001F17Rik	0.516683	-0.171207	1.12971	0.287837	0.999949	319403	NO
Gm45998	0.383764	0.558467	1.12922	0.287942	0.999949	108167456	NO
Chrm4	0.355339	3.53153	1.12849	0.288099	0.999949	12672	NO
Melk	-0.414303	1.82537	1.1284	0.288117	0.999949	17279	NO
Lfng	-0.232604	5.62763	1.12796	0.28821	0.999949	16848	NO
4930522P08Rik	-0.363923	-0.65774	1.12761	0.288285	0.999949	78183	NO
Gm38661	0.584217	0.31555	1.12732	0.288348	0.999949	102643147	NO
Irs1	-0.216768	5.46536	1.12685	0.288448	0.999949	16367	NO
Cyba	-0.363139	5.08616	1.12631	0.288564	0.999949	13057	NO
Gm38785	0.3939	-0.270786	1.12601	0.288628	0.999949	105242624	NO
LOC118567463	0.4247	-0.808654	1.12574	0.288687	0.999949	NA	NO
Asgr1	0.523468	-1.68929	1.12533	0.288774	0.999949	11889	NO
Mgp	0.584573	2.54873	1.12525	0.288791	0.999949	17313	NO
LOC118568769	0.868103	-1.88585	1.12519	0.288804	0.999949	NA	NO
Emilin1	0.524033	3.23591	1.12503	0.288837	0.999949	100952	NO
n-TLcaa1	0.933719	-2.07405	1.12483	0.288881	0.999949	102467552	NO
Masp2	0.372205	1.71194	1.12442	0.288968	0.999949	17175	NO
Gm38739	0.414273	-0.909622	1.12411	0.289035	0.999949	105242562	NO
AA543186	0.478761	-0.5723	1.12397	0.289064	0.999949	100272219	NO
4921509C19Rik	0.912617	-1.9972	1.12322	0.289227	0.999949	381393	NO
LOC118567609	0.321146	0.962112	1.12316	0.289238	0.999949	NA	NO
Gm38944	0.372341	-0.702076	1.12315	0.289241	0.999949	105242847	NO
Chodl	-0.451443	-0.299386	1.12303	0.289268	0.999949	246048	NO
A830021F12Rik	-0.408111	0.979128	1.1224	0.289402	0.999949	442838	NO
H2ac23	-0.391652	2.57107	1.12161	0.289571	0.999949	665433	NO
Slco2b1	-0.46533	1.75991	1.12128	0.289643	0.999949	101488	NO
Abcb11	0.763392	-1.03184	1.12086	0.289733	0.999949	27413	NO
Rasa4	-0.3788	2.72703	1.11959	0.290006	0.999949	54153	NO
Galnt12	-0.339669	0.55318	1.11946	0.290035	0.999949	230145	NO
Unc13b	0.220644	5.41964	1.11843	0.290257	0.999949	22249	NO
Dnah12	0.45831	1.66383	1.11648	0.290677	0.999949	110083	NO
Gucy2e	0.425299	0.0552499	1.11588	0.290808	0.999949	14919	NO
Xlr	-0.525892	-0.423632	1.11502	0.290992	0.999949	22441	NO
Pik3r3	-0.216173	6.14925	1.11468	0.291067	0.999949	18710	NO
Teddm2	0.379596	-0.358505	1.11454	0.291098	0.999949	240817	NO
Klk1b22	-0.932107	-0.37769	1.11426	0.291158	0.999949	13646	NO
Gm35074	0.370122	-0.67281	1.11304	0.291421	0.999949	102638533	NO
Gm36587	0.448505	-0.112501	1.11287	0.291459	0.999949	102640551	NO
Wdr95	0.45414	-0.588825	1.11176	0.2917	0.999949	381693	NO
Gm52628	0.477584	-1.57839	1.11165	0.291724	0.999949	115489727	NO
Zwilch	-0.345679	2.18051	1.1112	0.291821	0.999949	68014	NO
Rrm2	-0.4017	4.31237	1.11063	0.291945	0.999949	20135	NO
LOC118568762	0.52984	-1.20618	1.10992	0.2921	0.999949	118568762	NO
D430020J02Rik	-0.387775	0.531297	1.10774	0.292573	0.999949	319545	NO
Cyp2c23	0.369962	-0.759119	1.10771	0.292579	0.999949	226143	NO
Angptl4	0.617766	3.45489	1.10739	0.29265	0.999949	57875	NO
Tmeff2	-0.218526	5.16862	1.10722	0.292686	0.999949	56363	NO
Gpsm2	-0.249269	4.02504	1.10686	0.292765	0.999949	76123	NO
Iqgap3	-0.464216	2.55668	1.10616	0.292918	0.999949	404710	NO
LOC118567442	0.459895	-0.961575	1.10524	0.29312	0.999949	NA	NO
Itga6	-0.224658	6.77059	1.10448	0.293285	0.999949	16403	NO
LOC118568194	0.521696	-1.60207	1.10422	0.293342	0.999949	NA	NO
Amdhd2	-0.273838	4.26808	1.10378	0.293438	0.999949	245847	NO
Nsun7	0.315306	2.9146	1.10339	0.293524	0.999949	70918	NO
Cphx1	0.795365	-1.31387	1.10323	0.293559	0.999949	105594	NO
Vdr	0.332402	1.46292	1.10292	0.293626	0.999949	22337	NO
Mfsd2a	-0.245228	6.20782	1.10262	0.293691	0.999949	76574	NO
Gm21103	0.74206	-1.5497	1.10262	0.293692	0.999949	118567363	NO
LOC118568617	0.438211	-1.31313	1.10255	0.293708	0.999949	NA	NO
Ier5	0.21676	6.18212	1.1024	0.29374	0.999949	15939	NO
Tmco4	0.346512	3.74851	1.10174	0.293884	0.999949	77056	NO
Medag	0.446115	3.41858	1.10115	0.294014	0.999949	70717	NO
Gm33281	0.727127	-1.67943	1.10107	0.294031	0.999949	102636119	NO
Mfap2	-0.370485	2.57714	1.0974	0.294837	0.999949	17150	NO
Spta1	-0.391777	3.61167	1.0968	0.294969	0.999949	20739	NO
Atat1	-0.214462	5.20246	1.09654	0.295026	0.999949	73242	NO
Gm39383	0.597835	-1.30054	1.09648	0.295039	0.999949	105243468	NO
Chrna1	0.5697	-0.436722	1.0955	0.295256	0.999949	11435	NO
Gm38485	0.423517	0.410215	1.09502	0.295361	0.999949	102636048	NO
LOC118567372	0.462964	-1.26895	1.09453	0.295469	0.999949	NA	NO
Sspo	0.503378	-0.0933118	1.09421	0.29554	0.999949	243369	NO
Muc6	0.33045	0.375762	1.09388	0.295613	0.999949	353328	NO
Gm11009	0.386249	-0.083192	1.0936	0.295674	0.999949	102640556	NO
Gm31262	0.364043	0.358911	1.09353	0.29569	0.999949	102633432	NO
Gm26666	0.399189	-0.868418	1.0932	0.295763	0.999949	102634839	NO
Sgcd	-0.325917	3.47845	1.09295	0.295819	0.999949	24052	NO
LOC118567640	0.43128	-1.03751	1.09285	0.295841	0.999949	118567640	NO
Trp53tg5	0.325914	0.212079	1.0926	0.295896	0.999949	73603	NO
Snx30	-0.239492	5.44905	1.09239	0.295942	0.999949	209131	NO
Notch3	-0.255179	4.8726	1.0911	0.296228	0.999949	18131	NO
Hhla1	0.936521	-2.08506	1.09097	0.296256	0.999949	654498	NO
Gm33250	0.403899	-0.734627	1.09083	0.296286	0.999949	102636078	NO
[truncated: 17,812 more rows]

## Sheet: Tau  AR vs Control
Gene	logFC	logCPM	LR	PValue	FDR	Mm_ENTREZID	diffexpressed
Nptx2	-3.93098	5.92966	79.4692	4.90E-19	9.94E-15	53324	DOWN
Ptgs2	-3.0751	4.03216	56.7095	5.05E-14	5.13E-10	19225	DOWN
Kcnv1	-3.65157	5.58843	43.9882	3.30E-11	2.23E-07	67498	DOWN
Npas4	-3.29087	4.02561	41.5287	1.16E-10	5.89E-07	225872	DOWN
Myo1h	3.2427	1.32057	38.7979	4.70E-10	1.91E-06	231646	UP
Chrnb3	-5.51708	2.62534	37.8195	7.76E-10	2.62E-06	108043	DOWN
Nhlh1	4.19188	2.15778	33.4351	7.37E-09	2.14E-05	18071	UP
1600029O15Rik	2.88797	1.17672	32.8523	9.94E-09	2.52E-05	665268	UP
Pnoc	-2.90889	3.99642	32.2911	1.33E-08	2.82E-05	18155	DOWN
Sost	-3.42374	1.00154	32.2001	1.39E-08	2.82E-05	74499	DOWN
Gm40594	-4.79779	1.44392	31.3421	2.16E-08	3.99E-05	105245096	DOWN
Egr1	-1.99071	6.35623	31.101	2.45E-08	4.14E-05	13653	DOWN
Nr4a1	-2.832	4.67111	30.8704	2.76E-08	4.31E-05	15370	DOWN
Nrn1	-2.69573	5.78408	30.5179	3.31E-08	4.80E-05	68404	DOWN
Arc	-2.33429	5.43497	29.9558	4.42E-08	5.98E-05	11838	DOWN
Serpina9	2.91377	0.596534	28.685	8.52E-08	0.000103371	71907	UP
Pcsk1	-3.24636	4.86162	28.6527	8.66E-08	0.000103371	18548	DOWN
Lsm11	-2.44814	5.73246	28.359	1.01E-07	0.000113623	72290	DOWN
Tmem114	2.97043	1.20938	28.0314	1.19E-07	0.000127494	74720	UP
Adcyap1	-4.62364	4.34156	27.5437	1.54E-07	0.00015584	11516	DOWN
Colq	-3.30295	0.863533	27.3307	1.71E-07	0.000165704	382864	DOWN
Ptgs2os	-2.88288	-1.27493	26.9635	2.07E-07	0.000191253	320019	DOWN
Coch	-2.70692	2.65154	26.598	2.51E-07	0.00022103	12810	DOWN
Lyve1	-4.2875	2.85942	26.5007	2.63E-07	0.000222765	114332	DOWN
Egr4	-3.03192	3.93461	26.3608	2.83E-07	0.000229913	13656	DOWN
Cidea	2.16798	0.224006	26.2305	3.03E-07	0.000236502	12683	UP
Hrk	2.11641	4.89843	25.9832	3.44E-07	0.000251697	12123	UP
Islr2	2.14213	7.02648	25.9672	3.47E-07	0.000251697	320563	UP
Gm26644	2.76746	-0.746188	25.8468	3.70E-07	0.00025865	102639186	UP
AU023762	-3.17837	0.109969	25.2408	5.06E-07	0.000342288	102688	DOWN
Ccn2	-1.93606	6.46217	24.5101	7.39E-07	0.00048393	14219	DOWN
Gm34567	3.38594	1.38438	24.29	8.29E-07	0.00052553	102637865	UP
Fndc9	-2.59867	-0.410423	23.7708	1.09E-06	0.000667347	320116	DOWN
Spred3	-1.55004	5.69783	22.9279	1.68E-06	0.00100392	101809	DOWN
4930429B21Rik	-2.20526	3.21163	22.7945	1.80E-06	0.00104535	67576	DOWN
Snai3	-2.95469	0.458554	22.157	2.51E-06	0.00141631	30927	DOWN
Igfn1	-2.6445	3.31571	21.8228	2.99E-06	0.0016401	226438	DOWN
Nlrp10	-2.70401	0.118184	21.6096	3.34E-06	0.00178467	244202	DOWN
Vip	-2.20145	4.82252	21.513	3.51E-06	0.00178702	22353	DOWN
LOC118567915	-2.86871	1.48717	21.5087	3.52E-06	0.00178702	118567915	DOWN
Serpind1	2.92006	1.06091	21.4556	3.62E-06	0.00179241	15160	UP
Trpc3	-2.80665	4.43282	21.228	4.08E-06	0.0019703	22065	DOWN
Rhbdl3	-1.34001	5.57674	21.1327	4.29E-06	0.00202258	246104	DOWN
Esr2	2.29345	-0.190058	20.9573	4.70E-06	0.00216607	13983	UP
Rskr	2.75178	2.33976	20.8061	5.08E-06	0.00227219	216976	UP
Pth2r	-2.49801	1.44316	20.7806	5.15E-06	0.00227219	213527	DOWN
Nos1	2.07301	5.62088	20.7281	5.29E-06	0.00228561	18125	UP
Asb11	-3.42113	1.59955	20.5517	5.80E-06	0.00245399	68854	DOWN
LOC118568121	-2.40126	-0.516947	20.4557	6.10E-06	0.0025054	NA	DOWN
Slc4a11	2.18355	1.93844	20.4339	6.17E-06	0.0025054	269356	UP
Gucy2g	-2.6454	0.402056	20.2815	6.68E-06	0.00257015	73707	DOWN
Crh	-3.09511	1.97884	20.2687	6.73E-06	0.00257015	12918	DOWN
Elk1	1.22402	6.11178	20.2462	6.81E-06	0.00257015	13712	UP
Kcnh4	-2.22746	2.20214	20.2102	6.94E-06	0.00257015	380728	DOWN
Gm17501	-1.96527	1.38936	20.2027	6.97E-06	0.00257015	100216343	DOWN
Hdac9	-1.84994	5.21971	20.0392	7.59E-06	0.00270921	79221	DOWN
Dlx1as	-2.20812	3.9977	20.0336	7.61E-06	0.00270921	111970	DOWN
Impg1	-2.41108	-0.573855	19.3569	1.08E-05	0.00378347	63859	DOWN
Gm39822	-2.94699	1.58311	19.3295	1.10E-05	0.00378347	105244162	DOWN
Mir670hg	-2.35595	1.9231	19.2088	1.17E-05	0.00396324	414123	DOWN
Klhl40	-2.61616	3.09611	19.0134	1.30E-05	0.00424778	72330	DOWN
Kcng3	-2.11784	2.76839	19.007	1.30E-05	0.00424778	225030	DOWN
Atp13a4	2.337	3.03087	18.9833	1.32E-05	0.00424778	224079	UP
Rasgrp2	-1.27115	4.64969	18.6227	1.59E-05	0.00505159	19395	DOWN
Smoc2	2.52875	3.11159	18.5301	1.67E-05	0.00522144	64074	UP
Lamb3	-3.05642	1.93656	18.4843	1.71E-05	0.00526761	16780	DOWN
Gm42456	-2.42384	-0.388565	18.1929	2.00E-05	0.00604658	115490145	DOWN
Oca2	-2.17178	-0.640217	17.9549	2.26E-05	0.00675063	18431	DOWN
Ush1c	2.85296	-0.650127	17.8177	2.43E-05	0.00715029	72088	UP
Dusp6	-1.12909	5.91908	17.6623	2.64E-05	0.00759895	67603	DOWN
Grp	-2.6768	-0.332571	17.6476	2.66E-05	0.00759895	225642	DOWN
Tgm3	-2.17283	0.489472	17.6193	2.70E-05	0.00760582	21818	DOWN
Bdnf	-1.95091	5.01226	17.5443	2.81E-05	0.00780338	12064	DOWN
Wif1	-2.39832	-0.517653	17.4806	2.90E-05	0.00796011	24117	DOWN
Egr3	-2.54376	6.37294	17.4235	2.99E-05	0.00809318	13655	DOWN
Cdkl4	1.6741	3.30434	17.3549	3.10E-05	0.00828063	381113	UP
Omp	2.34983	-0.434237	17.2988	3.19E-05	0.00841773	18378	UP
Kcnh8	-1.98863	-0.179468	17.2578	3.26E-05	0.0084911	211468	DOWN
Vgf	-2.76967	8.38408	17.147	3.46E-05	0.00883769	381677	DOWN
Lin7a	-1.11412	5.96318	17.1337	3.48E-05	0.00883769	108030	DOWN
Shc3	-1.49162	7.53064	16.8362	4.07E-05	0.0101597	20418	DOWN
Tmem200b	-1.87106	1.50179	16.8221	4.11E-05	0.0101597	623230	DOWN
Sema3a	-1.58772	4.61677	16.7757	4.21E-05	0.0102858	20346	DOWN
Opn3	-1.7982	3.32023	16.6802	4.42E-05	0.0106279	13603	DOWN
Trp53i11	1.6156	5.03046	16.6685	4.45E-05	0.0106279	277414	UP
Sebox	2.71918	0.194227	16.5547	4.73E-05	0.0111537	18292	UP
C730002L08Rik	-2.43607	0.627181	16.463	4.96E-05	0.0115719	320155	DOWN
Htr5b	-1.96191	0.580299	16.3236	5.34E-05	0.0123134	15564	DOWN
Gm35948	-2.75569	-0.54102	16.2631	5.51E-05	0.0125703	102639695	DOWN
Has3	-1.95573	2.1267	16.2025	5.69E-05	0.0128343	15118	DOWN
Cdhr1	1.67457	4.26199	16.1538	5.84E-05	0.0130244	170677	UP
Otop2	2.44164	-0.333273	16.0982	6.01E-05	0.0132667	237987	UP
Ahnak2	1.08221	4.14902	16.0584	6.14E-05	0.0134025	100041194	UP
Gm36904	-2.14173	-0.106223	16.0351	6.22E-05	0.0134241	102640966	DOWN
Ovol2	-2.7636	0.742855	15.9936	6.36E-05	0.0135774	107586	DOWN
Efcab6	-1.7188	2.41893	15.9519	6.50E-05	0.0137348	77627	DOWN
Blnk	1.48487	3.45106	15.8138	6.99E-05	0.014622	17060	UP
Smim43	-2.3662	4.22889	15.3705	8.84E-05	0.0182971	100503068	DOWN
Rgs13	-2.63218	0.669858	15.2083	9.63E-05	0.0197362	246709	DOWN
Gm35856	-2.26411	-0.826365	15.1345	0.000100116	0.0203175	102639576	DOWN
Mylk3	-2.50058	0.417938	15.0476	0.000104834	0.0210643	213435	DOWN
Kcna4	-1.7514	3.7037	14.8955	0.000113633	0.0225364	16492	DOWN
Rps6ka5	1.11433	5.09476	14.8798	0.000114582	0.0225364	73086	UP
Hcrtr2	-1.91378	0.474909	14.8649	0.000115491	0.0225364	387285	DOWN
Phlda1	-1.12258	5.66348	14.6806	0.000127354	0.0246144	21664	DOWN
Proser2	-1.99322	2.27977	14.5633	0.000135528	0.0259473	227545	DOWN
Adam19	-1.08935	5.55952	14.4392	0.000144759	0.0274555	11492	DOWN
Grem1	-1.94751	1.63558	14.3108	0.00015497	0.02912	23892	DOWN
Rgs4	-2.17	7.3496	14.1419	0.000169524	0.0315625	19736	DOWN
Pik3ip1	0.964718	5.25482	14.1189	0.000171606	0.0316598	216505	UP
Tmem196	-1.86839	4.36166	14.0757	0.000175598	0.0321043	217951	DOWN
Kcnf1	-1.40354	6.17497	14.0429	0.000178685	0.032377	382571	DOWN
Neurod4	2.06322	-0.736652	13.9301	0.000189735	0.034075	11923	UP
Gm5820	-1.66129	1.45901	13.8672	0.000196193	0.0348211	545253	DOWN
Itprid1	-1.77527	-1.126	13.8564	0.000197321	0.0348211	232016	DOWN
Gm46122	-1.92778	-0.995022	13.8335	0.000199742	0.0349446	108167667	DOWN
Gm35037	-1.71368	-0.956418	13.7368	0.000210291	0.0364757	102638484	DOWN
Aqp6	-1.89434	-0.0810038	13.7148	0.000212768	0.0365924	11831	DOWN
Atp2c2	1.94611	0.32674	13.6566	0.000219466	0.0374272	69047	UP
Gm42189	-2.45348	-0.439551	13.633	0.000222239	0.0374312	105247005	DOWN
LOC118568257	-2.62809	1.55501	13.6251	0.000223178	0.0374312	NA	DOWN
Gm40056	-2.0796	1.05293	13.5507	0.000232207	0.0386263	105244450	DOWN
Camk4	-1.98487	6.54952	13.4876	0.000240146	0.0396222	12326	DOWN
Nr4a3	-1.86344	3.21359	13.4678	0.000242694	0.0397197	18124	DOWN
Gm15663	-1.20992	2.4955	13.3617	0.000256809	0.0407081	327812	DOWN
Derl3	1.76931	1.37779	13.3605	0.000256977	0.0407081	70377	UP
Hrob	1.46227	1.60694	13.3541	0.000257861	0.0407081	217216	UP
Icosl	1.71124	2.72708	13.3485	0.000258629	0.0407081	50723	UP
Barx2	-2.27166	2.86654	13.3475	0.000258764	0.0407081	12023	DOWN
LOC118567373	-2.09164	0.671573	13.2369	0.000274498	0.0428513	118567373	DOWN
Rasl10a	1.93278	5.01338	13.1672	0.000284889	0.0441339	75668	UP
Rgs2	-1.45721	5.35707	13.0922	0.000296524	0.0455883	19735	DOWN
Ptprh	1.70231	0.762565	13.0745	0.000299336	0.0456747	545902	UP
Serpinb8	-1.78354	2.68263	13.0577	0.000302047	0.0457443	20725	DOWN
Cadps2	-1.43061	4.33601	12.8853	0.000331168	0.0495316	320405	DOWN
Apold1	-1.32775	1.90319	12.881	0.000331936	0.0495316	381823	DOWN
Dlx6os1	-1.65026	4.37727	12.862	0.00033533	0.049673	320038	DOWN
Stard8	-0.840426	5.71602	12.8393	0.000339407	0.0499125	236920	DOWN
Gm35261	-2.01667	-1.27947	12.6936	0.000366916	0.0535698	102638779	NO
Zfhx2os	1.69327	0.0962766	12.621	0.000381439	0.0552924	432855	NO
Gm13630	-2.23891	-0.759014	12.5657	0.000392884	0.0561812	102639009	NO
Ankdd1a	1.58612	1.51317	12.5602	0.000394045	0.0561812	330963	NO
Sox11	0.901249	5.81546	12.5516	0.000395877	0.0561812	20666	NO
Cdh6	-0.959982	5.07159	12.5022	0.000406471	0.0570403	12563	NO
Gm10684	2.27082	-0.422527	12.4973	0.000407551	0.0570403	100038468	NO
Tmsb10	1.02966	6.23802	12.3359	0.000444326	0.0617614	19240	NO
4933432I09Rik	-2.10286	-0.834702	12.3048	0.000451802	0.0623733	66779	NO
Gng4	-1.47892	5.66804	12.265	0.00046154	0.0632871	14706	NO
Smyd3	0.867876	4.36585	12.1341	0.000495079	0.0674304	69726	NO
Zpld1	1.77984	-1.00608	12.0481	0.000518441	0.0701416	239852	NO
Acer2	1.46256	1.07742	12.0173	0.000527079	0.0708381	230379	NO
Pappa2	-1.45638	0.72074	12.0002	0.000531942	0.0710212	23850	NO
Jdp2	-0.931786	5.77541	11.9105	0.000558184	0.0740378	81703	NO
Slc16a11	1.59571	3.06755	11.8108	0.000588891	0.0776036	216867	NO
Scube1	-1.75076	5.13316	11.7885	0.00059598	0.078031	64706	NO
Gm32575	-1.45707	-0.345632	11.7575	0.000605971	0.0788307	102635171	NO
Gm38808	-1.95183	-1.08427	11.6877	0.000629155	0.0813252	105242653	NO
Spag5	1.2416	3.61992	11.6593	0.000638831	0.0820533	54141	NO
Gdf10	-1.56025	1.21628	11.6327	0.000648018	0.0827099	14560	NO
Gm34871	-1.48148	1.70344	11.592	0.00066235	0.0840108	105242595	NO
Car4	-2.25986	3.8246	11.5337	0.000683473	0.0861515	12351	NO
Tef	1.19168	8.50227	11.4606	0.000710864	0.0890511	21685	NO
Plppr5	-1.1893	5.52799	11.394	0.000736831	0.0917377	75769	NO
Nhs	-0.897213	4.14946	11.368	0.000747201	0.0919672	195727	NO
Aifm3	1.4961	4.59049	11.3667	0.000747738	0.0919672	72168	NO
Gm3693	-2.07165	0.281026	11.347	0.000755715	0.0923884	100042143	NO
Inhba	-1.047	2.9945	11.3177	0.00076772	0.0930778	16323	NO
Alkal2	-2.4594	0.529122	11.3109	0.000770527	0.0930778	100294583	NO
Gm31740	-1.47903	-0.431414	11.2609	0.000791578	0.0942498	102634064	NO
Ptchd4	-0.897417	4.35498	11.2569	0.000793259	0.0942498	627626	NO
Adcy8	-1.27764	3.81074	11.2547	0.000794213	0.0942498	11514	NO
Gm38864	-1.60811	-0.56543	11.244	0.000798806	0.0942498	105242722	NO
LOC118567674	-1.5164	-0.713407	11.2292	0.00080519	0.0944539	118567674	NO
Fam163a	-1.66608	2.88856	11.2121	0.00081265	0.0946382	329274	NO
Gm11525	1.46039	-0.69689	11.2043	0.000816087	0.0946382	100502635	NO
Adra1d	-1.48747	3.90285	11.1671	0.000832615	0.0960062	11550	NO
Rgs8	-1.30479	6.61296	11.1337	0.000847748	0.0971989	67792	NO
Clnk	-1.73281	1.11548	11.0991	0.000863696	0.0984711	27278	NO
Mlip	-1.73998	3.68498	11.0805	0.000872398	0.0984901	69642	NO
Nfatc2	-1.67322	4.868	11.0775	0.000873819	0.0984901	18019	NO
Cabp7	1.41024	4.1557	11.0677	0.000878422	0.0984901	192650	NO
Palmd	-1.59554	3.46635	11.0237	0.000899526	0.100239	114301	NO
Hivep1	-0.905804	6.60065	11.0147	0.000903902	0.100239	110521	NO
Vxn	-1.08343	6.67533	10.9732	0.000924368	0.101874	76982	NO
Tcap	-2.28215	-0.370839	10.9646	0.00092868	0.101874	21393	NO
S100a10	-1.19876	4.44146	10.9182	0.000952238	0.103896	20194	NO
Hs3st5	-1.46376	1.28536	10.8955	0.000964	0.104367	319415	NO
Tmem44	-0.967227	6.48601	10.8894	0.000967142	0.104367	224090	NO
Gm19582	-1.79673	-0.747632	10.8738	0.000975327	0.104367	100503175	NO
Glp2r	1.72253	1.33317	10.8629	0.000981081	0.104367	93896	NO
Gm31419	-1.92125	-0.184382	10.8607	0.000982263	0.104367	102633638	NO
Chac1	-0.922852	5.27334	10.8252	0.0010013	0.105836	69065	NO
Sema5a	-1.13967	5.22454	10.7662	0.0010337	0.108694	20356	NO
Gpr68	1.7333	3.65485	10.7344	0.00105161	0.109224	238377	NO
Phex	-1.5266	-0.211451	10.7315	0.00105325	0.109224	18675	NO
Gm35925	-1.83127	-1.32066	10.7242	0.00105742	0.109224	102639667	NO
Trabd2b	-1.14083	1.32785	10.7192	0.00106027	0.109224	666048	NO
Pdp1	-1.02446	6.84559	10.6972	0.00107298	0.10923	381511	NO
Nhlh2	1.76782	-1.22901	10.6972	0.00107298	0.10923	18072	NO
1700120C14Rik	-1.60781	-0.762963	10.6912	0.00107648	0.10923	73600	NO
Sec14l3	1.86661	-0.000233351	10.6116	0.00112378	0.113463	380683	NO
Tsks	1.48966	-0.363259	10.4722	0.00121186	0.121547	22116	NO
C1ql3	-0.859375	4.20291	10.4661	0.00121583	0.121547	227580	NO
Fras1	-1.41692	4.92267	10.4482	0.0012277	0.122133	231470	NO
Bmp3	-1.09437	2.7327	10.4265	0.00124217	0.122969	110075	NO
Nmbr	-1.76992	2.22837	10.4033	0.00125788	0.123919	18101	NO
Camk1g	-1.89619	3.91589	10.3445	0.00129858	0.127311	215303	NO
Smim38	1.57118	-0.836341	10.2286	0.00138278	0.134317	100040049	NO
Gm38629	1.28793	-0.219117	10.228	0.00138328	0.134317	102642737	NO
Srl	-0.995751	4.64583	10.1487	0.00144403	0.139177	106393	NO
Slamf1	-1.74491	-0.713859	10.1448	0.00144705	0.139177	27218	NO
Pdk2	0.834644	6.60109	10.0915	0.00148956	0.14259	18604	NO
Jsrp1	-1.44685	1.71093	10.0514	0.00152232	0.144742	71912	NO
1110002E22Rik	-1.74307	1.11596	10.0466	0.0015263	0.144742	102634333	NO
Nanos1	-1.23889	3.36929	10.018	0.00155014	0.146319	332397	NO
Grm1	1.36105	4.81568	9.9812	0.00158147	0.148585	14816	NO
Lmo4	-0.708537	6.55309	9.97057	0.00159062	0.148756	16911	NO
Mas1	-2.06953	3.07771	9.96105	0.00159887	0.148842	17171	NO
Opn1mw	1.83841	-1.01391	9.94145	0.00161598	0.149748	14539	NO
Kcnk2	-0.782594	5.49853	9.92664	0.00162903	0.150271	16526	NO
Neurog2	-1.94274	0.851559	9.86952	0.00168039	0.154307	11924	NO
1500035N22Rik	-1.8981	0.243076	9.79912	0.00174595	0.15827	70258	NO
Samd14	0.832176	5.5768	9.7986	0.00174645	0.15827	217125	NO
Ccdc74a	0.863945	4.01919	9.79704	0.00174793	0.15827	72315	NO
Fign	-1.13195	1.86101	9.78989	0.00175474	0.15827	60344	NO
Lemd1	-1.29705	0.978469	9.71832	0.0018244	0.163825	213409	NO
Aspdh	1.37282	1.72297	9.70526	0.00183742	0.164267	68352	NO
Gm42154	-1.80379	-0.906227	9.68575	0.00185703	0.165292	105246964	NO
Hectd2	-1.25763	4.77704	9.64601	0.00189763	0.167149	226098	NO
Camkk1	1.39622	6.14229	9.64125	0.00190256	0.167149	55984	NO
Spry4	-0.857901	4.95104	9.64121	0.0019026	0.167149	24066	NO
Olfm4	1.62332	-0.199885	9.61328	0.00193176	0.168979	380924	NO
Krt12	-1.9519	0.457226	9.47503	0.00208288	0.181416	268482	NO
Trib2	-0.795221	5.70752	9.43872	0.00212451	0.184252	217410	NO
Hspb7	-2.00862	-0.580119	9.37974	0.00219397	0.189465	29818	NO
Neurod2	1.55666	5.98797	9.3644	0.0022124	0.190248	18013	NO
Lamp5	-1.96574	7.49978	9.32827	0.00225645	0.193217	76161	NO
Erich5	1.44997	-0.543788	9.24285	0.00236416	0.20159	239368	NO
Ngfr	-1.46588	2.15375	9.20876	0.00240859	0.204414	18053	NO
Abi3bp	1.37586	1.47775	9.1969	0.00242426	0.204414	320712	NO
Gm35161	-1.5938	-0.185902	9.18745	0.00243681	0.204414	102638647	NO
A930033H14Rik	-1.16464	0.874648	9.18687	0.00243758	0.204414	320700	NO
Bid	0.735677	4.25951	9.15303	0.00248307	0.207372	12122	NO
Aloxe3	1.3617	1.68177	9.14095	0.00249951	0.20789	23801	NO
Scgn	-1.54253	-0.910851	9.13233	0.00251131	0.208019	214189	NO
Wdr91	0.687702	5.10046	9.0722	0.00259525	0.214098	101240	NO
Alk	-1.19457	2.61856	9.03094	0.00265448	0.218097	11682	NO
Gm3230	-1.37321	0.783231	9.01066	0.0026841	0.218628	100041244	NO
Ebf2	-1.33441	0.11595	9.00802	0.00268797	0.218628	13592	NO
Btbd3	-1.16734	6.6384	9.00275	0.00269573	0.218628	228662	NO
Tac4	-1.61726	-0.662425	8.99714	0.00270403	0.218628	93670	NO
Filip1l	-1.04431	1.82991	8.9876	0.00271818	0.2189	78749	NO
Tbata	1.58437	1.24712	8.96317	0.00275476	0.220969	65971	NO
Nnat	0.919557	6.30809	8.93454	0.00279828	0.222742	18111	NO
Matn2	1.11253	5.43869	8.92571	0.00281185	0.222742	17181	NO
Ccdc27	1.26762	-0.191593	8.92042	0.00281999	0.222742	381580	NO
Tmem158	-1.09286	5.50235	8.91992	0.00282076	0.222742	72309	NO
Aldh1a3	-1.73256	1.85175	8.90006	0.00285162	0.223542	56847	NO
A730009L09Rik	-1.73398	0.810498	8.89921	0.00285294	0.223542	402727	NO
Gm30177	-1.56522	1.19345	8.87137	0.00289678	0.226105	102631989	NO
Ankrd34c	-1.96342	3.76551	8.86332	0.00290958	0.226234	330998	NO
Sorbs2	-0.819811	7.60151	8.84005	0.00294692	0.228262	234214	NO
Ap1g2	0.972194	3.22462	8.79616	0.00301866	0.232245	11766	NO
Kcns1	-1.02219	3.00375	8.7868	0.00303419	0.232245	16538	NO
Wnt10b	1.28134	-0.354554	8.78621	0.00303516	0.232245	22410	NO
Gm14285	-1.69488	0.094004	8.77563	0.00305282	0.232245	102632893	NO
Elmo1	-1.26382	6.00039	8.774	0.00305555	0.232245	140580	NO
Pgam2	1.49875	3.60072	8.76655	0.00306805	0.232324	56012	NO
Gm37679	-1.54037	-0.892939	8.75583	0.00308614	0.232826	115487136	NO
1700086L19Rik	-1.45522	3.13305	8.74791	0.00309956	0.232972	74284	NO
Nptx1	1.50572	7.94783	8.70762	0.00316883	0.2373	18164	NO
Camkk2	-1.05936	7.55971	8.6969	0.00318752	0.237822	207565	NO
Gask1b	-1.21346	2.46231	8.67295	0.00322968	0.240085	68659	NO
Ctxn2	1.49137	0.809988	8.65366	0.00326404	0.241754	381418	NO
Mroh1	0.748752	7.15224	8.62365	0.00331827	0.244876	223658	NO
Slc35f2	1.16408	0.766831	8.60394	0.00335437	0.246644	72022	NO
Cbln4	-1.62262	1.90707	8.58762	0.00338457	0.247965	228942	NO
Slc25a34	1.18965	2.44444	8.54777	0.00345946	0.25254	384071	NO
Tbx2	-1.34396	3.38141	8.5281	0.00349704	0.254155	21385	NO
Per2	-0.693899	5.28738	8.52312	0.00350662	0.254155	18627	NO
A330074K22Rik	0.981557	3.51112	8.46892	0.00361265	0.260345	434353	NO
Hivep2	-1.13106	8.0862	8.45808	0.00363426	0.260345	15273	NO
Lonrf3	0.793473	5.20859	8.45422	0.00364198	0.260345	74365	NO
Flrt2	-0.811023	5.6219	8.45089	0.00364864	0.260345	399558	NO
Hs3st1	-1.02669	4.6988	8.44714	0.00365617	0.260345	15476	NO
Rara	-0.777508	4.7248	8.39783	0.00375668	0.266567	19401	NO
Gm31075	-1.30397	-0.409762	8.3817	0.00379019	0.268007	102633185	NO
Pamr1	-0.963538	3.87661	8.37168	0.00381114	0.268553	210622	NO
Tmem200a	-0.898932	3.5756	8.36069	0.00383426	0.269069	77220	NO
Apoh	-1.12107	-0.615315	8.35196	0.00385271	0.269069	11818	NO
Tgfb1i1	-0.904483	3.65648	8.3492	0.00385857	0.269069	21804	NO
Dusp4	-1.01633	5.2302	8.34313	0.00387149	0.269069	319520	NO
Scx	1.20281	1.19815	8.32454	0.00391131	0.270908	20289	NO
LOC105246914	-1.65684	-0.0222503	8.30278	0.00395843	0.27262	105246914	NO
Gm12536	-1.12644	-0.741274	8.29107	0.00398405	0.27262	102638251	NO
Gm32918	-1.90889	1.40779	8.29044	0.00398542	0.27262	102635630	NO
Gm30510	-1.26905	-0.633547	8.28847	0.00398976	0.27262	102632435	NO
2610027K06Rik	-1.2719	-0.765335	8.24088	0.00409573	0.278164	69909	NO
Tafa1	-1.37218	3.60244	8.23974	0.0040983	0.278164	320265	NO
LOC118567665	-1.1404	-0.770465	8.21814	0.00414737	0.279964	NA	NO
Plcxd2	1.23166	6.44093	8.20938	0.00416744	0.279964	433022	NO
Susd5	-1.47373	1.94347	8.2042	0.00417936	0.279964	382111	NO
Gsdma	1.20099	0.201451	8.20391	0.00418001	0.279964	57911	NO
Actg2	-2.98196	1.38479	8.16442	0.004272	0.284347	11468	NO
Dusp5	-1.2629	3.17409	8.1638	0.00427347	0.284347	240672	NO
R3hdm1	-1.11683	7.39114	8.14821	0.00431038	0.285866	226412	NO
Ifrd1	-0.688673	6.36687	8.14003	0.00432985	0.286222	15982	NO
Mrgpre	0.743496	3.83945	8.12621	0.00436298	0.287475	244238	NO
Rxfp2	-1.20858	-0.860248	8.11929	0.00437968	0.287641	140498	NO
LOC118567488	-1.14778	-1.04084	8.10582	0.00441233	0.288851	NA	NO
Usp50	1.73876	-1.25877	8.09416	0.00444081	0.288966	75083	NO
Clec11a	-1.3493	1.37599	8.09345	0.00444256	0.288966	20256	NO
Gm35823	-1.5704	-0.362692	8.07303	0.00449289	0.291306	102639531	NO
Anln	0.963735	3.98773	8.05625	0.0045347	0.292179	68743	NO
Pkd1l2	1.1825	-0.192363	8.0548	0.00453833	0.292179	76645	NO
Gm35002	-1.07524	0.877247	8.05032	0.00454956	0.292179	102638432	NO
Gm32974	-1.24219	0.142265	8.04107	0.00457285	0.292631	102635703	NO
Gap43	-0.788281	5.84383	8.03601	0.00458565	0.292631	14432	NO
Obscn	1.24325	0.881732	8.02614	0.00461071	0.292631	380698	NO
LOC118567624	1.45138	1.07709	8.02474	0.00461427	0.292631	NA	NO
Ngef	-1.27027	6.40304	8.00083	0.00467559	0.295596	53972	NO
Gm30529	-1.63951	-0.191463	7.99493	0.00469086	0.295641	102632462	NO
Gm41635	-1.39101	-0.723213	7.98154	0.00472568	0.296913	105246334	NO
Ly6h	1.02853	6.13357	7.95687	0.00479051	0.300057	23934	NO
Gm30240	1.24394	-0.789574	7.93777	0.00484136	0.302309	102632069	NO
Kcnt2	-1.25384	4.65989	7.91801	0.00489452	0.304691	240776	NO
Gm46538	-1.69973	-1.2356	7.89276	0.0049633	0.308028	108168265	NO
Crcp	0.676315	4.94603	7.82603	0.0051499	0.318634	12909	NO
Gm32309	1.43592	0.710409	7.77207	0.00530602	0.327296	102634811	NO
Sphk1	0.705676	4.01772	7.74918	0.00537368	0.330465	20698	NO
Smad7	-0.920377	3.06573	7.73345	0.00542071	0.331915	17131	NO
Ccn3	-1.13061	5.1975	7.73037	0.00542997	0.331915	18133	NO
Adrb1	-0.701941	4.88407	7.70198	0.00551604	0.335401	11554	NO
Zfp46	-0.612314	5.69345	7.70067	0.00552005	0.335401	22704	NO
Fzd10os	-1.21886	2.11741	7.6594	0.00564771	0.342133	319616	NO
Gm46591	-1.065	-0.41196	7.65379	0.00566531	0.342178	108168335	NO
Gm20190	1.53151	2.10203	7.6412	0.00570499	0.342544	102636795	NO
Gm32793	-1.33602	1.08895	7.64116	0.00570513	0.342544	102635461	NO
Pde5a	-0.760341	3.92805	7.62909	0.00574341	0.342934	242202	NO
Uap1l1	0.976777	5.71321	7.6277	0.00574785	0.342934	227620	NO
2610042L04Rik	-1.42363	-0.865372	7.62317	0.00576231	0.342934	554327	NO
Gm13383	-1.87334	-1.7887	7.61661	0.0057833	0.343176	102632086	NO
Adamts2	1.06331	2.87536	7.60717	0.00581366	0.343972	216725	NO
Lipg	-1.63393	3.00667	7.59074	0.0058669	0.346113	16891	NO
Dbpht2	-1.29332	4.34349	7.58421	0.00588817	0.346361	386753	NO
Fnip2	0.620965	5.30012	7.53743	0.00604303	0.35369	329679	NO
LOC102640985	1.31707	-1.14093	7.53101	0.00606459	0.35369	102640985	NO
Gabra4	-1.13319	5.83149	7.52731	0.00607707	0.35369	14397	NO
LOC118567429	-1.16413	0.0193515	7.52571	0.00608247	0.35369	NA	NO
Osbpl3	-0.721139	5.71122	7.51506	0.00611852	0.354769	71720	NO
Gm35083	1.24849	-1.38567	7.50632	0.00614827	0.355479	102638546	NO
F730016J06Rik	-2.02164	-1.22479	7.49397	0.0061906	0.356909	100504177	NO
Nhsl2	1.20854	4.98553	7.48783	0.00621174	0.357114	100042480	NO
Synj2	-0.838152	5.71875	7.48202	0.0062318	0.357255	20975	NO
Gm40841	1.16052	5.7446	7.47048	0.00627189	0.35854	105245375	NO
Adprhl1	1.46931	-0.98913	7.44851	0.00634891	0.361923	234072	NO
Ildr2	-0.989236	6.88306	7.4327	0.00640493	0.364094	100039795	NO
Scn10a	-1.50479	1.96903	7.42508	0.00643209	0.364617	20264	NO
Penk	-1.23583	4.52711	7.41981	0.00645098	0.364669	18619	NO
Syt17	1.12707	5.03119	7.39854	0.0065277	0.36789	110058	NO
Gm36118	-1.01415	0.612777	7.38917	0.00656179	0.36789	102639919	NO
Gpr3	-1.32422	3.15141	7.38902	0.00656234	0.36789	14748	NO
Ubash3b	-1.14702	6.23511	7.36302	0.0066579	0.372219	72828	NO
Kctd15	-0.677657	5.23482	7.33583	0.00675935	0.375354	233107	NO
Armcx6	0.843216	2.92562	7.33571	0.00675981	0.375354	278097	NO
Map4k1	0.974141	0.194012	7.33314	0.00676947	0.375354	26411	NO
Car7	-1.51628	3.69212	7.32209	0.0068112	0.376532	12354	NO
Prok2	-1.36608	-1.00137	7.31772	0.00682782	0.376532	50501	NO
Slc2a5	1.66164	0.268769	7.31203	0.00684945	0.376701	56485	NO
Rab26	0.867062	3.87576	7.30547	0.00687452	0.377058	328778	NO
Htr2a	-1.20953	2.78063	7.2919	0.00692661	0.378891	15558	NO
Asap2	-0.655318	6.19659	7.26939	0.00701397	0.381933	211914	NO
Glt8d2	1.61747	1.37545	7.26788	0.00701985	0.381933	74782	NO
Lingo3	-1.11491	5.45258	7.24514	0.00710933	0.385767	237403	NO
Gm46533	1.13521	2.86804	7.2356	0.00714719	0.386787	108168260	NO
Ebp	0.64384	4.67007	7.22778	0.00717838	0.387442	13595	NO
Pmepa1	-0.681051	5.24473	7.20966	0.00725121	0.389377	65112	NO
Gm20063	-1.31269	-1.215	7.20737	0.00726048	0.389377	100504101	NO
Gucy2c	1.36261	-1.14802	7.20457	0.0072718	0.389377	14917	NO
Spata21	-1.25705	-0.498757	7.1574	0.00746552	0.398698	329972	NO
Gm572	-1.89055	0.283418	7.133	0.00756782	0.4031	230909	NO
Gm30539	-1.36257	-0.835835	7.11518	0.00764338	0.40606	102632477	NO
H2-K2	0.973163	0.587954	7.09681	0.00772214	0.409173	630499	NO
Gm33687	-1.37027	-1.7838	7.08003	0.00779477	0.411946	102636685	NO
A930002C04Rik	-1.46544	-0.499684	7.07237	0.00782817	0.412636	319467	NO
Nrep	-0.730014	4.91559	7.06345	0.00786725	0.412895	27528	NO
Kif26b	0.853997	3.13443	7.06196	0.00787377	0.412895	269152	NO
Tacr1	1.1625	1.11847	7.04572	0.00794551	0.414163	21336	NO
Htr2c	-1.13946	2.54746	7.04534	0.00794717	0.414163	15560	NO
Slco1c1	-0.702831	5.96029	7.0362	0.00798782	0.414163	58807	NO
Kcnq5	-1.2469	5.49321	7.03366	0.00799919	0.414163	226922	NO
Brinp1	-1.26999	7.18613	7.03226	0.00800544	0.414163	56710	NO
A730060N03Rik	-1.56382	4.71464	7.02891	0.0080204	0.414163	102640344	NO
Uckl1os	-0.951733	0.671502	7.02347	0.00804484	0.41437	100271841	NO
Lbh	-0.765376	7.29236	7.01802	0.00806935	0.414581	77889	NO
2900026A02Rik	-0.725548	5.69622	7.00126	0.00814523	0.417423	243219	NO
Lyst	0.66031	6.19395	6.99505	0.00817352	0.417817	17101	NO
Scn3b	-0.953452	5.26658	6.97854	0.00824931	0.419055	235281	NO
Gm32348	-1.27662	-0.0634706	6.97799	0.00825184	0.419055	102634865	NO
Npffr2	-1.22945	-1.05157	6.97629	0.00825968	0.419055	104443	NO
B3galt2	-0.921934	3.95386	6.96763	0.00829973	0.420037	26878	NO
Cdh10	-0.599204	5.20959	6.95563	0.00835557	0.421811	320873	NO
Slc41a3	0.888419	3.32735	6.91642	0.00854077	0.429887	71699	NO
Nkapd1	-0.6921	4.5511	6.91284	0.00855791	0.429887	270156	NO
Sgpp2	1.46447	3.22412	6.89408	0.00864818	0.431753	433323	NO
Prph	1.68888	1.07531	6.89016	0.00866717	0.431753	19132	NO
Wdr95	-1.20834	-0.813532	6.88866	0.00867445	0.431753	381693	NO
Evc2	0.725009	4.964	6.88748	0.00868016	0.431753	68525	NO
Slc7a1	-0.654089	6.86169	6.87771	0.00872773	0.433057	11987	NO
Rasgrf2	1.21044	6.34146	6.85067	0.00886081	0.438589	19418	NO
Chrd	1.02536	4.15496	6.83502	0.00893877	0.440392	12667	NO
Ush1g	0.932334	0.972409	6.83464	0.00894065	0.440392	16470	NO
Chrna3	-1.49369	0.772065	6.82178	0.00900526	0.442501	110834	NO
Mapk3	0.664727	6.73571	6.80871	0.00907143	0.443677	26417	NO
Prcd	1.33417	1.4745	6.80445	0.00909311	0.443677	100038570	NO
Yjefn3	-1.03347	4.10631	6.80412	0.00909479	0.443677	234365	NO
Sln	1.54361	0.752389	6.79327	0.00915023	0.445311	66402	NO
Spry1	-0.693043	4.05113	6.78448	0.00919539	0.446439	24063	NO
Gm41442	-1.14684	2.99007	6.74412	0.00940569	0.454107	105246099	NO
Mical2	-1.38648	7.93455	6.74232	0.00941519	0.454107	320878	NO
Gm36163	-1.2454	-0.783195	6.74132	0.00942047	0.454107	102639977	NO
Zfp804b	-1.4074	-0.123073	6.7254	0.00950495	0.456773	207618	NO
Rnd1	-0.67053	4.30169	6.72027	0.0095323	0.456773	223881	NO
1110032F04Rik	-1.03462	3.03163	6.71822	0.00954331	0.456773	68725	NO
Gm35778	-1.20663	-1.19303	6.70728	0.00960199	0.458501	102639474	NO
Ccdc188	-1.38776	0.656104	6.69182	0.00968561	0.458914	102638083	NO
Gm9936	-1.22554	-0.685893	6.69132	0.00968834	0.458914	791292	NO
Pkia	0.703102	7.01727	6.68918	0.00969998	0.458914	18767	NO
Gm52919	-1.34907	-1.54786	6.68897	0.0097011	0.458914	115490434	NO
Cd276	-0.659903	4.50542	6.65813	0.00987044	0.465444	102657	NO
Chml	-0.735882	4.21305	6.6555	0.009885	0.465444	12663	NO
Krt77	1.24923	1.33822	6.64943	0.00991874	0.46574	406220	NO
Thrb	-0.807631	5.76337	6.64612	0.0099372	0.46574	21834	NO
Fat3	-0.898098	6.00997	6.63228	0.0100147	0.467374	270120	NO
Ctnna3	-1.11265	0.901634	6.63167	0.0100181	0.467374	216033	NO
Krt20	-1.86714	0.229975	6.61091	0.0101356	0.470982	66809	NO
Efna1	1.07444	2.09655	6.6009	0.0101927	0.470982	13636	NO
Fgf16	-1.39894	-1.13871	6.5992	0.0102025	0.470982	80903	NO
Hapln1	-1.32831	5.86213	6.59795	0.0102096	0.470982	12950	NO
Mctp1	-0.704365	4.15833	6.59311	0.0102374	0.470982	78771	NO
Plekhs1	-1.15656	-0.381333	6.59175	0.0102453	0.470982	226245	NO
Cwh43	-1.05486	1.15422	6.58934	0.0102591	0.470982	231293	NO
Chsy3	-0.97325	2.68081	6.58553	0.0102811	0.470982	78923	NO
Pde4c	-1.055	-0.153317	6.57476	0.0103435	0.472772	110385	NO
Gm12930	-1.29338	0.565176	6.56059	0.0104262	0.47481	115489944	NO
Pak6	-0.96626	5.68707	6.55911	0.0104349	0.47481	214230	NO
Dusp1	-0.950542	4.07671	6.53968	0.0105494	0.478174	19252	NO
Rprm	-0.648811	4.59912	6.53858	0.0105559	0.478174	67874	NO
C2cd4c	1.31497	1.63748	6.52337	0.0106466	0.481209	237397	NO
Tec	-0.983847	2.19993	6.50469	0.010759	0.485208	21682	NO
Lrrc57	0.65981	5.36427	6.4896	0.0108507	0.488258	66606	NO
Tyro3	-0.79696	6.43091	6.48438	0.0108826	0.488611	22174	NO
Plcl1	-0.650229	5.00744	6.46993	0.0109715	0.491513	227120	NO
Itga11	0.939575	0.647657	6.4621	0.0110199	0.492596	319480	NO
Gm10432	1.18832	0.905207	6.45195	0.0110831	0.493588	100038713	NO
Ndst4	-1.08459	3.02427	6.44955	0.0110981	0.493588	64580	NO
Ptx4	-2.02371	-0.539323	6.44372	0.0111345	0.493588	68509	NO
Pip5kl1	1.45411	2.59917	6.44294	0.0111394	0.493588	227733	NO
Pdrg1	0.610636	5.82982	6.41946	0.0112877	0.499068	68559	NO
Gm34061	0.975842	0.167625	6.39071	0.0114719	0.504893	102637184	NO
Gm35657	1.48514	-0.00894125	6.39049	0.0114733	0.504893	102639317	NO
Gm41108	-0.993768	0.240414	6.38483	0.01151	0.504893	105245697	NO
Car10	-1.50054	5.62365	6.38345	0.0115189	0.504893	72605	NO
Gal	1.55879	-0.345327	6.36733	0.011624	0.508402	14419	NO
Etv1	-0.700524	4.46856	6.35386	0.0117126	0.511173	14009	NO
LOC118567557	-0.89044	0.875759	6.34852	0.0117479	0.511616	NA	NO
Twist2	-1.56515	-1.01319	6.32214	0.011924	0.518169	13345	NO
Slc44a5	0.99939	4.32591	6.30695	0.0120265	0.520553	242259	NO
Atp8b3	0.942756	-0.26097	6.30607	0.0120325	0.520553	67331	NO
Nwd2	-1.38112	4.0886	6.30265	0.0120558	0.520553	319807	NO
Gabra5	-1.09565	4.20933	6.29734	0.0120919	0.521006	110886	NO
Gm30827	-0.906296	0.687434	6.29062	0.0121378	0.521683	102632865	NO
Bcl2l11	0.651103	4.13745	6.28753	0.0121591	0.521683	12125	NO
Gm41305	-0.94838	0.161159	6.27647	0.0122352	0.522276	105245927	NO
Frmd3	-0.902795	3.42933	6.27459	0.0122481	0.522276	242506	NO
Cd68	0.723879	6.13881	6.27431	0.0122501	0.522276	12514	NO
Telo2	0.599471	4.41459	6.24735	0.0124379	0.527127	71718	NO
Pld5	-1.00267	2.20529	6.24364	0.012464	0.527127	319455	NO
Unc5d	-1.12059	3.77542	6.24308	0.012468	0.527127	210801	NO
Ccl28	-1.27996	-0.428591	6.22938	0.0125647	0.527127	56838	NO
Kcng4	0.780979	4.06584	6.22799	0.0125746	0.527127	66733	NO
Pdgfa	-0.623308	6.73907	6.22733	0.0125794	0.527127	18590	NO
Gm30120	1.07715	-0.174738	6.22301	0.0126101	0.527127	102631903	NO
Cap2	-0.862079	7.03106	6.2209	0.0126251	0.527127	67252	NO
Syt9	-0.939916	3.15438	6.22022	0.01263	0.527127	60510	NO
B3galt5	0.619703	5.1737	6.21963	0.0126342	0.527127	93961	NO
Spata13	0.78186	5.41229	6.21747	0.0126496	0.527127	219140	NO
Tll1	-1.21778	3.92988	6.21264	0.0126841	0.527484	21892	NO
Slc9a9	-0.613734	4.7229	6.20062	0.0127705	0.527797	331004	NO
Neu2	-1.13651	0.598393	6.19978	0.0127766	0.527797	23956	NO
Lurap1l	-0.931	3.50933	6.19923	0.0127806	0.527797	52829	NO
Fosl2	-0.753172	5.51229	6.19714	0.0127957	0.527797	14284	NO
Pcdh20	-0.948877	4.34263	6.18092	0.0129135	0.531576	219257	NO
Zbtb16	-0.689026	5.88763	6.1743	0.0129619	0.532487	235320	NO
Plagl1	-0.573899	6.23287	6.15606	0.0130963	0.536922	22634	NO
Trpv6	-1.26343	-0.293055	6.13945	0.0132198	0.540894	64177	NO
Kndc1	0.779466	5.96472	6.13397	0.0132609	0.541482	76484	NO
Igsf8	0.646709	7.22996	6.12539	0.0133254	0.542886	140559	NO
Cdk20	0.687505	3.97784	6.12229	0.0133488	0.542886	105278	NO
Gjb6	0.926012	0.423895	6.10993	0.0134424	0.545602	14623	NO
Cd34	-1.11172	4.07014	6.093	0.0135718	0.548955	12490	NO
Cx3cr1	-0.954035	4.15657	6.09205	0.0135792	0.548955	13051	NO
Cygb	1.26669	6.19005	6.08213	0.0136556	0.550949	114886	NO
Cckbr	-1.44778	4.95735	6.07147	0.0137383	0.552438	12426	NO
Gm11971	-0.949884	-0.544925	6.07035	0.013747	0.552438	102640040	NO
Mreg	0.853562	2.73349	6.06354	0.0138001	0.553475	381269	NO
Nol4	-1.06815	5.61208	6.05515	0.0138658	0.555015	319211	NO
Ap5z1	0.543824	5.05715	6.04609	0.0139372	0.556773	231855	NO
LOC118568718	-0.946704	4.52115	6.03975	0.0139873	0.556777	118568718	NO
Gm3248	-1.27667	-0.819686	6.03914	0.0139921	0.556777	100041279	NO
Isyna1	0.898637	4.17279	6.03058	0.0140601	0.557661	71780	NO
Frzb	-0.882826	3.21805	6.02943	0.0140693	0.557661	20378	NO
Gm35117	0.911992	-0.107497	6.02191	0.0141293	0.558949	102638588	NO
Gm52120	-0.998029	-0.0554074	6.01298	0.014201	0.560691	115488324	NO
Pwwp2b	0.753531	4.16531	5.99396	0.014355	0.565669	101631	NO
R3hdm2	-0.706521	7.31287	5.98084	0.0144621	0.568787	71750	NO
Slc35d3	-0.847127	0.754129	5.95771	0.0146531	0.575182	76157	NO
Gcnt4	-0.890256	3.7057	5.95411	0.014683	0.575245	218476	NO
Cntn2	0.91799	6.63207	5.9506	0.0147123	0.575282	21367	NO
Kcnj2	-1.00648	3.15308	5.93538	0.0148399	0.579155	16518	NO
5330416C01Rik	-1.23757	-1.57087	5.92512	0.0149265	0.581028	403201	NO
Gm30181	-1.11478	1.09616	5.92292	0.0149451	0.581028	102631998	NO
Gpr161	0.683171	4.28055	5.90978	0.015057	0.582586	240888	NO
Cbfa2t3	1.09763	4.11674	5.90953	0.0150592	0.582586	12398	NO
Tnip2	0.684237	3.51892	5.90811	0.0150713	0.582586	231130	NO
Ptgds	1.04725	4.0469	5.90397	0.0151068	0.582845	19215	NO
Cd163	-1.41901	-1.15362	5.88381	0.0152807	0.588438	93671	NO
Npy2r	1.07388	1.69191	5.87881	0.0153242	0.588994	18167	NO
Bend5	-1.15629	2.04514	5.87481	0.0153591	0.589219	67621	NO
AA388235	0.85857	1.63318	5.86696	0.0154277	0.590734	433100	NO
Cln6	0.632081	3.91156	5.84035	0.0156627	0.598603	76524	NO
Susd2	1.37546	3.06455	5.8299	0.015756	0.601039	71733	NO
Renbp	0.995231	4.50871	5.82357	0.0158128	0.602074	19703	NO
Ccdc126	0.69032	3.89344	5.79943	0.0160313	0.608079	57895	NO
Lrrc6	-0.796677	1.06433	5.79902	0.0160351	0.608079	NA	NO
Tspan17	0.566226	5.16289	5.79625	0.0160604	0.608079	74257	NO
Wnt9a	-0.9669	2.75363	5.78365	0.0161759	0.609889	216795	NO
D830030K20Rik	-0.947045	0.854186	5.77872	0.0162213	0.609889	320333	NO
Plxdc1	1.16996	4.91897	5.77832	0.016225	0.609889	72324	NO
C030004G16Rik	-1.02221	0.248251	5.77739	0.0162336	0.609889	78536	NO
Prkar2b	-0.887162	5.00853	5.77183	0.0162851	0.609889	19088	NO
Crabp2	1.1167	0.676105	5.75988	0.0163962	0.609889	12904	NO
Rasgrp4	-0.824499	1.10703	5.75723	0.0164209	0.609889	233046	NO
Gm31087	-1.16972	0.366832	5.75696	0.0164234	0.609889	102633199	NO
A330102I10Rik	0.897335	2.09044	5.75314	0.0164592	0.609889	77920	NO
Gm32224	1.23909	-0.86845	5.75215	0.0164685	0.609889	102634702	NO
Gm52890	-1.05397	-0.713645	5.7519	0.0164709	0.609889	115490394	NO
Slit1	1.00925	5.12758	5.75011	0.0164876	0.609889	20562	NO
Gm35235	-1.23836	-1.34596	5.74891	0.0164989	0.609889	102638743	NO
Col10a1	-1.41393	1.07204	5.74171	0.0165666	0.611279	12813	NO
Gm41557	-1.11165	-1.06413	5.73007	0.0166768	0.613081	105246249	NO
Cdk18	0.651807	3.79281	5.72878	0.0166891	0.613081	18557	NO
ATP8	-0.85397	6.76726	5.72699	0.0167061	0.613081	17706	NO
Gdap10	0.785985	0.545123	5.72377	0.0167368	0.613098	100504486	NO
Snx8	0.633833	5.09392	5.68968	0.0170649	0.623719	231834	NO
Anpep	0.819542	3.72832	5.68614	0.0170994	0.623719	16790	NO
n-TWcca7	-1.04646	-0.991157	5.68404	0.0171199	0.623719	102467394	NO
Sord	0.579572	4.92913	5.68099	0.0171497	0.623719	20322	NO
Nek7	-0.551175	6.19172	5.67385	0.0172196	0.625142	59125	NO
Myo1b	-0.807499	3.75459	5.66826	0.0172746	0.626017	17912	NO
Gm20324	-1.01956	-1.19641	5.65633	0.0173925	0.627164	100504637	NO
LOC118567719	-0.895743	0.812915	5.65077	0.0174478	0.627164	NA	NO
Plppr4	-0.931486	7.51127	5.64866	0.0174687	0.627164	229791	NO
Gm31443	-1.17491	1.56921	5.64815	0.0174738	0.627164	102633676	NO
Map3k5	-0.6719	4.79581	5.6432	0.0175232	0.627164	26408	NO
Dnajb2	0.564267	6.37959	5.64291	0.0175261	0.627164	56812	NO
Fndc4	-0.627552	5.39186	5.64275	0.0175277	0.627164	64339	NO
Gpr137b	0.54773	5.46305	5.6362	0.0175933	0.627164	83924	NO
Trhde	-1.13991	2.64163	5.63591	0.0175962	0.627164	237553	NO
Astn2	-0.590179	6.06111	5.63402	0.0176152	0.627164	56079	NO
Wfs1	0.634701	7.39808	5.63003	0.0176553	0.62749	22393	NO
Gm29808	-1.22428	1.44979	5.6181	0.0177759	0.630671	101056241	NO
Epb41l4b	0.595953	4.38735	5.61369	0.0178207	0.631159	54357	NO
Sgtb	-1.05793	6.2814	5.5848	0.018117	0.640533	218544	NO
9630002D21Rik	-1.41641	-0.894506	5.58137	0.0181526	0.640675	319560	NO
Frat1	0.830206	3.55465	5.57094	0.018261	0.642373	14296	NO
Itpka	-1.36522	4.95565	5.57065	0.018264	0.642373	228550	NO
Kcnh5	-0.968186	3.94325	5.56309	0.018343	0.644038	238271	NO
Dusp7	-0.840102	5.96562	5.5549	0.0184291	0.64594	235584	NO
LOC115486929	-1.29951	-1.34021	5.54512	0.0185323	0.648438	115486929	NO
Dlk2	-1.09198	3.16694	5.54182	0.0185672	0.648543	106565	NO
Sema3c	-0.548549	5.43921	5.53114	0.018681	0.651394	20348	NO
Rad51ap2	-1.27504	-0.980111	5.51732	0.0188291	0.655432	209550	NO
Gm52002	-1.08216	1.7577	5.50329	0.0189807	0.65958	115488011	NO
Gm32510	-0.798921	2.81599	5.49432	0.0190783	0.661838	102635086	NO
Gm46830	-0.819154	0.115913	5.49075	0.0191173	0.662059	108168909	NO
Ptges3l	-0.988894	2.25211	5.48232	0.0192097	0.66313	73635	NO
Gm32269	-1.31379	-1.36445	5.48197	0.0192136	0.66313	102634765	NO
Khdc3	1.01613	-0.772913	5.46397	0.0194125	0.66826	66991	NO
D430020J02Rik	0.853489	0.815029	5.46257	0.0194281	0.66826	319545	NO
Cish	0.838972	4.14056	5.43309	0.0197587	0.678483	12700	NO
Rasgef1b	-0.589778	4.32412	5.42536	0.0198464	0.680342	320292	NO
Adcy2	-0.845902	5.65987	5.42047	0.019902	0.681099	210044	NO
Klk8	-0.954803	1.97136	5.40436	0.0200866	0.686257	259277	NO
Plin4	1.31657	2.74847	5.39998	0.020137	0.686824	57435	NO
Trim9	-0.823825	8.11231	5.374	0.0204391	0.695555	94090	NO
Per3	0.646214	5.95941	5.37208	0.0204615	0.695555	18628	NO
Tmeff2	-0.57382	4.80185	5.36576	0.0205359	0.696915	56363	NO
Nxph4	0.970008	0.477241	5.36079	0.0205945	0.697736	104080	NO
Gm52669	-0.852636	1.80989	5.35572	0.0206544	0.698601	115489891	NO
Gm34110	-1.16931	-0.0159479	5.35182	0.0207006	0.699	102637243	NO
Hcrtr1	-1.53738	1.42628	5.33727	0.0208741	0.702952	230777	NO
Ccdc71l	0.558302	5.43057	5.33322	0.0209227	0.702952	72123	NO
Lgals3	0.900609	5.50102	5.33281	0.0209277	0.702952	16854	NO
Prkag2	0.587866	5.73992	5.33043	0.0209562	0.702952	108099	NO
Gpr137b-ps	0.533974	4.94516	5.32184	0.0210598	0.705258	664862	NO
Hhip	-0.804005	-0.151611	5.31425	0.0211517	0.707169	15245	NO
Ppp1r2-ps3	-0.837341	1.35279	5.30748	0.021234	0.707403	546723	NO
Gm52877	-1.30247	0.247048	5.30594	0.0212528	0.707403	115490372	NO
Gm32778	-1.06759	-0.892994	5.30509	0.0212632	0.707403	102635441	NO
Zfp281	-0.506618	6.09811	5.30124	0.0213102	0.707806	226442	NO
Cgas	0.771272	0.982411	5.295	0.0213867	0.708445	214763	NO
Cdh4	-0.643748	5.8127	5.29398	0.0213993	0.708445	12561	NO
Jaml	1.13995	-0.504433	5.28332	0.0215306	0.711632	270152	NO
Ssbp2	0.614994	5.57982	5.27428	0.0216428	0.714177	66970	NO
Mat2b	-0.653965	6.41975	5.27077	0.0216864	0.714454	108645	NO
Arhgap40	0.946987	-0.832018	5.25671	0.0218623	0.719083	545481	NO
Gm40055	0.973512	0.741267	5.25093	0.0219351	0.719597	105244449	NO
LOC118567904	-0.903057	0.241919	5.24871	0.0219631	0.719597	NA	NO
Tmem245	0.583951	6.74788	5.24614	0.0219956	0.719597	242474	NO
Tnnt1	-1.36884	2.94497	5.24387	0.0220243	0.719597	21955	NO
Usp35	0.527359	5.02774	5.24142	0.0220553	0.719597	244144	NO
Gpnmb	1.03983	8.63591	5.23806	0.0220979	0.719831	93695	NO
Gm41721	-1.23268	-1.5239	5.23282	0.0221646	0.720087	105246431	NO
Tnni3k	1.32473	-1.27479	5.23187	0.0221767	0.720087	435766	NO
H2bc1	-1.20006	-0.943599	5.22906	0.0222125	0.720097	319177	NO
Hbq1b	1.2581	-1.38755	5.2191	0.0223401	0.721408	544763	NO
Ntf3	1.11636	-0.491845	5.21837	0.0223496	0.721408	18205	NO
Ddc	1.03865	0.362224	5.21607	0.0223791	0.721408	13195	NO
Nova1	-0.583151	5.40051	5.21482	0.0223951	0.721408	664883	NO
Agfg2	0.52381	6.07128	5.20282	0.0225502	0.725253	231801	NO
Sorbs2os	-0.907282	1.24738	5.19727	0.0226223	0.72642	319940	NO
Ramp3	-1.68513	2.77695	5.19209	0.0226899	0.727439	56089	NO
Cdh11	-0.50625	5.51571	5.18026	0.0228449	0.730877	12552	NO
1700049J03Rik	-0.983447	-0.709313	5.17842	0.0228692	0.730877	73365	NO
Gm39941	-1.18405	-1.40025	5.16873	0.022997	0.733711	105244306	NO
Mir692-3	0.782315	6.19902	5.16623	0.0230301	0.733711	100124641	NO
Gm38900	-1.42735	0.592217	5.16245	0.0230804	0.734158	105242774	NO
Arhgef37	-0.793443	2.87611	5.15636	0.0231614	0.735583	328967	NO
Gm52261	-0.788515	1.61303	5.15182	0.023222	0.736354	115488666	NO
Nmb	0.807864	1.98784	5.1404	0.0233752	0.740058	68039	NO
C130071C03Rik	-0.519291	5.99909	5.13645	0.0234285	0.740587	320203	NO
Cldn1	-0.888763	-0.180212	5.13303	0.0234747	0.740785	12737	NO
Gm11655	-0.895765	0.578449	5.13059	0.0235077	0.740785	115487810	NO
AA467197	0.890949	0.523937	5.12291	0.023612	0.742917	433470	NO
Rasal2	-0.599604	6.78357	5.11494	0.0237206	0.745036	226525	NO
Lrp8os2	1.10169	-0.399645	5.1126	0.0237527	0.745036	619295	NO
Gm31550	-1.12653	-1.73825	5.10068	0.0239164	0.749012	102633818	NO
Gm5424	1.01384	6.01098	5.09517	0.0239926	0.749404	432466	NO
Shisa2	-0.906597	0.38466	5.09443	0.0240028	0.749404	219134	NO
Gssos2	0.863165	3.97976	5.0906	0.0240559	0.749677	102636309	NO
Dkkl1	-1.39184	-1.43055	5.08847	0.0240854	0.749677	50722	NO
Ppp1r1c	-1.12249	-0.37414	5.07836	0.0242262	0.752769	75276	NO
Bach1	0.544922	5.15445	5.07602	0.0242589	0.752769	12013	NO
Pdzrn3	-0.930029	5.18545	5.05774	0.0245162	0.759589	55983	NO
Cys1	0.88355	2.6541	5.05074	0.0246154	0.760178	12879	NO
Tssk6	-0.879506	0.493195	5.04983	0.0246284	0.760178	83984	NO
Scg2	-1.01154	7.15224	5.04848	0.0246475	0.760178	20254	NO
Gadd45g	0.552011	5.30017	5.04488	0.0246988	0.760603	23882	NO
Mgat5b	1.13733	5.39689	5.03774	0.0248008	0.761493	268510	NO
Gm36448	-0.899239	1.16661	5.03761	0.0248028	0.761493	102640376	NO
Mc1r	1.18042	-1.4422	5.02619	0.0249668	0.765373	17199	NO
Mycn	-1.13195	2.47343	5.02277	0.0250161	0.765726	18109	NO
Gp1bb	-0.826788	3.09586	5.00822	0.0252272	0.768195	14724	NO
Gm52667	-0.850783	-0.0959217	5.00811	0.0252288	0.768195	115489889	NO
Apol7a	1.30606	-0.251783	5.00793	0.0252315	0.768195	75761	NO
Gm30873	-0.748228	0.678173	5.00497	0.0252747	0.768195	102632922	NO
Dcdc2a	-0.775721	2.34443	5.00419	0.025286	0.768195	195208	NO
4930519F09Rik	-1.13138	-0.596912	4.99776	0.0253802	0.769903	114676	NO
Btbd11	0.613712	4.23914	4.98861	0.0255146	0.772167	NA	NO
Fbxo9	-0.644919	6.20205	4.98751	0.0255309	0.772167	71538	NO
Dlx1	-0.818685	4.63555	4.98472	0.0255721	0.772243	13390	NO
Gm7361	0.926371	-0.535679	4.98067	0.0256321	0.772243	664837	NO
Colec11	1.26054	-1.65915	4.97962	0.0256476	0.772243	71693	NO
Stac2	1.10686	7.1766	4.97648	0.0256942	0.772501	217154	NO
Epn3	1.00228	1.14541	4.97079	0.0257788	0.773899	71889	NO
Kcnj4	-1.08358	6.63204	4.96668	0.0258401	0.774593	16520	NO
Oprl1	1.08632	4.72664	4.9563	0.0259958	0.777389	18389	NO
Mgat4b	0.506758	6.19089	4.95535	0.02601	0.777389	103534	NO
Smtnl2	0.881498	0.132789	4.95194	0.0260614	0.77778	276829	NO
Cpne6	1.1061	6.08213	4.94748	0.0261287	0.777951	12891	NO
Atp2a1	0.876262	-0.601585	4.94648	0.0261438	0.777951	11937	NO
Dock5	-0.71887	3.41558	4.94277	0.0262	0.778482	68813	NO
Gdf11	0.507933	5.64162	4.93923	0.0262537	0.778938	14561	NO
Htr1f	-0.905531	0.601903	4.93139	0.0263731	0.781337	15557	NO
Npas2	-0.866572	4.23188	4.92528	0.0264666	0.781345	18143	NO
Crhbp	-1.63102	5.57426	4.9233	0.0264968	0.781345	12919	NO
Appl2	0.544033	6.18074	4.92057	0.0265388	0.781345	216190	NO
Cck	-1.38058	6.94828	4.91012	0.0266998	0.781345	12424	NO
Enpp1	-0.839777	2.72247	4.90959	0.026708	0.781345	18605	NO
Gm28707	-1.15064	-1.35363	4.90949	0.0267096	0.781345	108168079	NO
Ostm1	0.492654	6.51048	4.90775	0.0267364	0.781345	14628	NO
Gm38494	-1.34888	-1.69284	4.90748	0.0267407	0.781345	102637097	NO
Spred2	-0.548915	6.76971	4.90473	0.0267833	0.781345	114716	NO
Vps13a	0.519358	5.87326	4.90417	0.0267919	0.781345	271564	NO
Gm30635	-0.892622	-0.587211	4.90385	0.0267969	0.781345	102632605	NO
Fbxo10	0.599794	5.62064	4.89304	0.0269651	0.785122	269529	NO
Spin2c	0.793244	2.04927	4.88685	0.0270621	0.786194	278240	NO
Capn5	0.526201	5.29741	4.88353	0.0271141	0.786194	12337	NO
LOC118568563	-0.86058	2.22807	4.88327	0.0271182	0.786194	NA	NO
Optn	0.521926	5.08307	4.87892	0.0271866	0.787054	71648	NO
Inpp5f	-0.584275	6.53605	4.86049	0.0274786	0.794126	101490	NO
Timm29	0.499498	6.28332	4.85558	0.0275568	0.794126	69773	NO
Vldlr	-0.555154	7.01006	4.85371	0.0275868	0.794126	22359	NO
Gpr101	-1.34035	-0.828926	4.85367	0.0275874	0.794126	245424	NO
LOC118567327	-0.820044	-0.41566	4.84822	0.0276747	0.795511	NA	NO
1700028P14Rik	-0.890058	0.153126	4.84188	0.0277766	0.796324	NA	NO
Amdhd2	0.612793	4.46675	4.84158	0.0277815	0.796324	245847	NO
Gpr143	1.21804	-1.41462	4.83652	0.0278631	0.797503	18241	NO
Dnajb5	-0.695418	7.09306	4.83416	0.0279012	0.797503	56323	NO
Neu1	0.486064	6.13906	4.82171	0.0281035	0.802155	18010	NO
Gm39017	-0.787225	0.388218	4.81688	0.0281822	0.803273	105242946	NO
Tmem145	0.983213	4.72684	4.81252	0.0282537	0.804181	330485	NO
Gm3383	-0.961319	-0.733573	4.80736	0.0283383	0.804768	100041515	NO
Gm34583	-1.11492	3.13473	4.80643	0.0283536	0.804768	102637887	NO
Lrrc73	-0.757175	4.13268	4.80205	0.0284259	0.805691	224813	NO
Jhy	-0.8569	-0.311148	4.79191	0.0285936	0.809316	70989	NO
Gm11419	-1.16144	2.46082	4.78506	0.0287077	0.811412	102634309	NO
Plppr3	0.550984	5.70824	4.76633	0.0290216	0.819145	216152	NO
Gng8	0.961128	-0.980861	4.75932	0.02914	0.821344	14709	NO
Noct	-0.51992	5.70405	4.75035	0.0292923	0.82449	12457	NO
Gm32718	-0.78046	0.792838	4.74294	0.0294188	0.826904	102635359	NO
Rps29	-0.817437	2.37994	4.73295	0.0295901	0.827569	20090	NO
Parp8	-0.486473	5.04597	4.73276	0.0295934	0.827569	52552	NO
Lzts3	0.920575	6.82077	4.7322	0.029603	0.827569	241638	NO
Taf9b	-0.491187	4.83621	4.73205	0.0296056	0.827569	407786	NO
Aacs	0.51779	5.95271	4.719	0.0298311	0.832725	78894	NO
Trpc5os	-1.45406	-1.71425	4.71336	0.0299291	0.834315	100503240	NO
Jazf1	-0.613477	4.28893	4.71066	0.0299762	0.83448	231986	NO
Upf2	0.508841	5.82417	4.70361	0.0300994	0.836762	326622	NO
Gm33320	0.861087	3.21093	4.6992	0.0301767	0.837764	102636180	NO
Gm5454	-0.645986	3.24121	4.69206	0.0303023	0.838207	432800	NO
Fam221a	0.725616	0.721634	4.69087	0.0303234	0.838207	231946	NO
Bnip5	0.989722	1.25963	4.69078	0.030325	0.838207	207819	NO
Pdzd2	-0.642307	5.71611	4.6845	0.0304359	0.838207	68070	NO
Tcim	-0.797818	2.23722	4.68312	0.0304604	0.838207	69068	NO
Zdhhc8	-0.621167	6.64842	4.68292	0.0304639	0.838207	27801	NO
Aldoart2	-0.904334	0.92307	4.68011	0.0305138	0.838207	79459	NO
Gm36220	-1.16317	-1.6587	4.67959	0.0305231	0.838207	102640063	NO
Gm40709	-1.17521	-0.771695	4.67492	0.0306061	0.838731	105245225	NO
Cracdl	-1.06088	6.98281	4.67387	0.0306248	0.838731	72097	NO
Akap3	-1.28695	-0.732336	4.66716	0.0307447	0.84088	11642	NO
Adra1b	-0.771191	3.42626	4.66158	0.0308448	0.842476	11548	NO
Mpl	-1.00891	0.304621	4.65826	0.0309045	0.842476	17480	NO
Bhlhe41	0.53119	6.42944	4.65698	0.0309276	0.842476	79362	NO
Lratd1	-0.512119	6.66928	4.6465	0.0311169	0.845374	105005	NO
Stac	-0.852448	0.169595	4.64538	0.0311372	0.845374	20840	NO
Gm8618	-1.15108	-1.85403	4.64418	0.031159	0.845374	667414	NO
Stat2	0.509624	5.23275	4.6382	0.0312678	0.847194	20847	NO
Csn3	-1.31645	3.17754	4.62008	0.0315998	0.854573	12994	NO
Prxl2b	0.541036	4.9567	4.61875	0.0316244	0.854573	66469	NO
Fam117a	0.722007	2.63094	4.61571	0.0316804	0.854802	215512	NO
Gm39090	0.762145	0.855449	4.61373	0.0317171	0.854802	105243058	NO
Tm7sf2	0.572828	4.3525	4.61118	0.0317642	0.854867	73166	NO
Ecel1	0.850897	2.44921	4.60905	0.0318037	0.854867	13599	NO
Chodl	1.12444	0.115983	4.60594	0.0318613	0.855016	246048	NO
Gm32458	-1.12683	-1.6533	4.60421	0.0318935	0.855016	102635017	NO
Mmab	0.586398	5.15066	4.59837	0.0320024	0.856803	77697	NO
Wdr6	0.567971	7.08777	4.5945	0.0320747	0.857607	83669	NO
Myo16	-0.686776	5.2657	4.5873	0.0322096	0.860082	244281	NO
LOC118568483	-0.976725	-1.03304	4.58214	0.0323069	0.860348	118568483	NO
Klk7	1.08705	-1.33608	4.5804	0.0323397	0.860348	23993	NO
Col26a1	-0.738261	2.35318	4.57786	0.0323876	0.860348	140709	NO
Edar	-0.745668	-0.0140468	4.57778	0.0323892	0.860348	13608	NO
1700001O22Rik	0.755271	1.59766	4.56979	0.0325406	0.863241	73598	NO
Gm28800	-0.950491	-1.20384	4.56629	0.0326071	0.863876	102640008	NO
Samd4	-0.516359	5.87682	4.56231	0.032683	0.864759	74480	NO
Itgb7	0.784264	-0.377861	4.55972	0.0327324	0.864937	16421	NO
Trmt9b	-0.955369	2.25632	4.55183	0.0328837	0.867048	319582	NO
Gm25064	-1.01836	-0.108711	4.55109	0.0328977	0.867048	115487326	NO
Slc26a8	-0.856302	1.65212	4.5325	0.0332569	0.873261	224661	NO
Cbarp	-0.861723	7.52919	4.53114	0.0332835	0.873261	100503659	NO
Adgrl2	-0.470768	6.10409	4.52867	0.0333315	0.873261	99633	NO
Gm46853	-0.920326	-0.388946	4.52835	0.0333377	0.873261	108168941	NO
Mybpc3	-1.49273	0.882871	4.52779	0.0333486	0.873261	17868	NO
Flcn	0.480117	6.16374	4.52046	0.0334918	0.875379	216805	NO
Trim71	-0.885889	0.1186	4.51924	0.0335158	0.875379	636931	NO
Gnb5	-0.601561	6.54539	4.50807	0.0337352	0.879328	14697	NO
LOC118568152	-0.823489	0.958808	4.50714	0.0337536	0.879328	NA	NO
Fam81a	-1.00998	6.89985	4.49792	0.0339362	0.881989	76886	NO
Dhcr7	0.485462	5.73998	4.49759	0.0339427	0.881989	13360	NO
Dclk3	0.855257	5.36203	4.49332	0.0340275	0.882105	245038	NO
Gm42020	-1.30539	-1.58383	4.49299	0.0340341	0.882105	105246782	NO
Ctxn3	-1.23183	-0.517958	4.46103	0.0346765	0.89761	629147	NO
Tnnc1	0.949199	0.759849	4.45695	0.0347595	0.89861	21924	NO
Gm19531	-0.852092	2.28512	4.44633	0.0349762	0.903063	102636700	NO
Gm2897	-0.95021	0.447383	4.44213	0.0350624	0.904138	100040671	NO
Gm41343	-0.90367	-0.967963	4.43411	0.0352276	0.907059	105245974	NO
Plekhd1	0.771547	1.19499	4.43068	0.0352985	0.907059	217682	NO
Gm52407	0.994573	-1.45561	4.42704	0.0353737	0.907059	115489050	NO
AI593442	-1.1426	6.60957	4.42663	0.0353823	0.907059	330941	NO
Gm41368	-0.887068	-0.627954	4.42582	0.0353992	0.907059	105246001	NO
Cited4	-0.869673	1.76399	4.42087	0.0355019	0.908544	56222	NO
Il1rl2	0.779635	1.0951	4.41633	0.0355965	0.909813	107527	NO
H2bc7	-0.776245	0.0136446	4.41419	0.0356411	0.909813	319180	NO
Adcyap1r1	0.826066	7.40999	4.412	0.0356871	0.909841	11517	NO
Galnt12	0.751207	0.800455	4.40579	0.0358171	0.912011	230145	NO
Card14	1.00034	-0.996489	4.4019	0.0358989	0.912947	170720	NO
Myl1	1.11131	-1.06325	4.39627	0.0360175	0.914818	17901	NO
Klk11	-0.901475	-0.82831	4.39103	0.0361284	0.916488	56538	NO
Zscan18	0.698779	3.49275	4.38126	0.0363361	0.920319	232875	NO
Fibin	-0.795204	3.31037	4.37881	0.0363884	0.920319	67606	NO
Shmt1	0.605333	3.172	4.37696	0.0364278	0.920319	20425	NO
Gm11872	1.12451	-1.80353	4.37441	0.0364824	0.920319	102632436	NO
Chia1	0.795637	-0.200263	4.3733	0.0365062	0.920319	81600	NO
Hs3st2	-0.917825	1.71942	4.36527	0.0366788	0.92246	195646	NO
Cited2	-0.487897	5.59583	4.36511	0.036682	0.92246	17684	NO
Dcdc5	0.821142	-0.141205	4.35347	0.0369335	0.927635	NA	NO
Cox8b	0.998453	-1.07329	4.34707	0.0370726	0.929977	12869	NO
Gm13387	-0.912766	-1.41672	4.33623	0.0373096	0.934766	329358	NO
LOC118567569	-1.2317	-1.10046	4.32638	0.037526	0.93903	NA	NO
Snx7	-0.614225	3.71488	4.3193	0.0376824	0.940546	76561	NO
Gm11725	0.726188	0.576481	4.31832	0.0377041	0.940546	100503754	NO
B230209E15Rik	-1.00483	4.41028	4.31374	0.0378057	0.940546	319752	NO
Nrsn2	0.808544	3.47563	4.31278	0.0378271	0.940546	228777	NO
Lmln	0.66231	4.23701	4.31157	0.037854	0.940546	239833	NO
LOC118568469	-0.870004	-0.807408	4.31109	0.0378647	0.940546	118568469	NO
Terb1	-0.80703	-0.253188	4.30864	0.0379193	0.940751	320022	NO
Grik4	0.644833	4.28501	4.30433	0.0380155	0.941985	110637	NO
Hmga1b	0.657256	5.44685	4.30027	0.0381064	0.943087	111241	NO
Gcat	0.728851	4.07435	4.29657	0.0381894	0.943991	26912	NO
Scin	0.994151	-1.33863	4.28799	0.0383826	0.947611	20259	NO
2600014E21Rik	-1.12512	0.868059	4.28356	0.0384827	0.947859	102635707	NO
Xrra1	0.764095	0.283316	4.28341	0.038486	0.947859	446101	NO
Sertm1	-0.985537	4.13585	4.27991	0.0385654	0.948333	329641	NO
Il17b	-1.06326	-1.66769	4.27802	0.0386084	0.948333	56069	NO
Mak	0.703678	1.47617	4.27438	0.038691	0.948333	17152	NO
Acat2	0.527331	6.01786	4.27294	0.0387239	0.948333	110460	NO
Pou3f1	-0.996384	5.27789	4.272	0.0387453	0.948333	18991	NO
Cacng3	-1.02992	5.51669	4.26836	0.0388284	0.948333	54376	NO
Cby1	-0.5289	4.65034	4.2651	0.038903	0.948333	73739	NO
Drc1	-0.609403	3.5664	4.26432	0.0389209	0.948333	381738	NO
Zfp426	-0.471622	4.66241	4.26332	0.0389437	0.948333	235028	NO
Aebp1	1.30836	5.90342	4.26206	0.0389726	0.948333	11568	NO
Tbkbp1	0.462948	5.7867	4.2523	0.0391972	0.949898	73174	NO
Sv2c	-0.76184	5.53576	4.25224	0.0391987	0.949898	75209	NO
P2rx5	0.744627	1.60479	4.24917	0.0392695	0.949898	94045	NO
Chrna10	0.877511	-0.382968	4.24848	0.0392854	0.949898	504186	NO
Atp1a1	-0.720503	9.50772	4.24778	0.0393017	0.949898	11928	NO
9830166K06Rik	-1.05578	-0.47421	4.24709	0.0393177	0.949898	402757	NO
Bcl2	-0.462765	5.36227	4.24466	0.0393739	0.950125	12043	NO
Fan1	0.526255	4.19387	4.23425	0.0396162	0.954835	330554	NO
Gm33746	-0.936166	0.37304	4.232	0.0396688	0.954968	102636765	NO
Gm2427	-0.830164	-0.627509	4.21842	0.0399873	0.961496	100039794	NO
Rtl9	0.738222	0.968351	4.21159	0.0401488	0.963869	209540	NO
Ttc39b	-0.565827	6.52892	4.20768	0.0402414	0.963869	69863	NO
Gm32836	-1.18193	-1.42333	4.20735	0.0402491	0.963869	102635524	NO
Gm32013	0.888689	-0.187798	4.20284	0.0403564	0.963869	102634428	NO
Spsb4	-0.549511	4.3956	4.20245	0.0403656	0.963869	211949	NO
Neurod6	-1.37842	2.6481	4.20222	0.040371	0.963869	11922	NO
Plekhh2	-0.512901	4.23701	4.19735	0.0404872	0.965508	213556	NO
Krt2	1.06899	-0.834802	4.19183	0.0406192	0.966813	16681	NO
Gm46623	-0.949999	-1.10222	4.19014	0.0406596	0.966813	108168379	NO
B3gat1	-0.759377	7.40018	4.18909	0.0406848	0.966813	76898	NO
Htr7	-1.0575	1.67523	4.18436	0.0407987	0.967666	15566	NO
Gm4750	-0.91268	1.45674	4.18215	0.0408518	0.967666	207318	NO
Gm35522	-1.1428	-1.45621	4.18166	0.0408638	0.967666	102639139	NO
St6gal2	-0.954756	3.84189	4.17863	0.0409368	0.968265	240119	NO
Cbln2	-0.713028	3.62734	4.17448	0.0410373	0.968878	12405	NO
Gm29885	-0.908254	-0.853047	4.17221	0.0410923	0.968878	102631584	NO
Ttc39aos1	0.763026	3.50882	4.17164	0.0411059	0.968878	102635290	NO
Gm51897	-0.861643	-0.249087	4.15992	0.0413914	0.974475	115487774	NO
Ippk	0.544223	4.22199	4.15753	0.0414499	0.97472	75678	NO
Lepr	1.0174	1.65096	4.15477	0.0415175	0.975181	16847	NO
LOC118568263	-1.07707	-1.47701	4.14683	0.0417125	0.978628	NA	NO
Dusp2	-1.32514	0.279199	4.14253	0.0418187	0.979988	13537	NO
Gm6109	-0.771531	0.247326	4.13907	0.0419041	0.980856	619883	NO
Cyp26b1	-0.762121	6.5035	4.13433	0.0420217	0.981443	232174	NO
Hes5	-0.880485	2.69247	4.13416	0.0420259	0.981443	15208	NO
Kcnn2	-0.606644	5.34505	4.12716	0.0422002	0.983633	140492	NO
Inpp5k	0.490093	5.43601	4.12636	0.0422201	0.983633	19062	NO
Gm12592	0.823707	1.19327	4.12456	0.0422651	0.983633	791413	NO
Gm32994	-0.770506	0.198697	4.12212	0.0423259	0.98392	102635731	NO
Pnpla7	0.473982	4.85408	4.12001	0.0423789	0.984025	241274	NO
Vmn2r84	1.11964	-0.233695	4.11623	0.0424735	0.984381	625068	NO
Gm20387	-0.813377	2.51916	4.11553	0.0424913	0.984381	102639169	NO
Abcd2	-0.606171	5.52151	4.11052	0.0426173	0.985608	26874	NO
Gm52702	-0.880322	-0.611873	4.10041	0.0428727	0.985608	115489937	NO
Tnfrsf13c	0.914746	-0.794843	4.09915	0.0429047	0.985608	72049	NO
Ky	-0.620253	3.44351	4.09875	0.0429149	0.985608	16716	NO
Gm34595	0.814378	-0.711668	4.09527	0.0430033	0.985608	NA	NO
Stx1a	-0.989806	6.16498	4.09513	0.0430068	0.985608	20907	NO
Ttll11	-0.800491	5.32107	4.09279	0.0430664	0.985608	74410	NO
Dgkz	-0.681878	7.45876	4.09149	0.0430996	0.985608	104418	NO
Gm6436	-0.762649	0.606277	4.08985	0.0431416	0.985608	623505	NO
Tnmd	-1.87968	-0.798392	4.08957	0.0431487	0.985608	64103	NO
Ksr1	0.45914	6.52149	4.08341	0.0433061	0.985608	16706	NO
Mcidas	-0.771244	-0.675897	4.08163	0.0433519	0.985608	622408	NO
Ttc39c	0.545497	4.80764	4.08157	0.0433533	0.985608	72747	NO
1810010H24Rik	-0.625115	3.29471	4.08121	0.0433627	0.985608	69066	NO
Rogdi	0.718127	6.32106	4.08061	0.0433779	0.985608	66049	NO
Gm52764	-0.748969	-0.000185144	4.08012	0.0433906	0.985608	115490106	NO
Prrt2	0.909757	7.42333	4.07987	0.0433971	0.985608	69017	NO
Porcn	0.516838	5.98453	4.07785	0.0434489	0.985608	53627	NO
Lsm7	-0.675467	2.48938	4.07715	0.043467	0.985608	66094	NO
Gm5434	-0.79164	0.12632	4.07207	0.0435978	0.98747	432649	NO
Klhl1	1.14713	-0.836856	4.06797	0.0437038	0.988767	93688	NO
Isoc2a	0.492862	4.90034	4.06572	0.0437619	0.988981	664994	NO
Rprml	-0.925005	4.41126	4.05943	0.0439252	0.991566	104582	NO
Zdhhc23	-0.568401	4.98938	4.05614	0.0440109	0.992396	332175	NO
Baiap2l2	-0.999029	0.328144	4.0532	0.0440877	0.993026	207495	NO
A830036E02Rik	-1.96774	1.95022	4.05126	0.0441385	0.993067	353123	NO
Inpp5e	0.495386	5.03938	4.04869	0.0442057	0.993478	64436	NO
Gm2956	-0.826217	-0.400576	4.03865	0.0444694	0.998298	102640268	NO
Vps39	0.479729	6.64714	4.03428	0.0445847	0.99978	269338	NO
Gm30958	-1.54521	-0.589763	4.0287	0.0447324	0.999991	102633037	NO
Gm39642	-1.01612	-1.43819	4.0217	0.0449185	0.999991	105243926	NO
C230034O21Rik	-1.11511	1.77526	4.02158	0.0449217	0.999991	102632538	NO
Tdrd12	0.701557	0.31769	4.01792	0.0450191	0.999991	71981	NO
Gpn3	0.531958	4.0544	4.01783	0.0450215	0.999991	68080	NO
Diras2	-1.14668	7.35388	4.01733	0.0450348	0.999991	68203	NO
Unc119	0.465682	4.8913	4.01582	0.0450752	0.999991	22248	NO
Lpin1	0.472913	6.2208	4.01013	0.0452276	0.999991	14245	NO
Nts	-1.37757	-1.3048	4.00783	0.0452893	0.999991	67405	NO
Kirrel3	-0.756026	4.7964	4.00649	0.0453254	0.999991	67703	NO
Gm36556	0.798132	2.39529	3.99835	0.0455449	0.999991	102640515	NO
Gm13016	-0.921543	0.181089	3.99516	0.045631	0.999991	329970	NO
C230014O12Rik	1.0722	-1.31287	3.98219	0.0459838	0.999991	329387	NO
Ttc39a	0.602911	3.15614	3.98181	0.0459942	0.999991	230603	NO
Gm26799	0.733194	0.0550462	3.98065	0.0460257	0.999991	105242738	NO
Nkrf	-0.636689	5.02494	3.96726	0.0463931	0.999991	77286	NO
Gm3696	-0.98326	0.807319	3.96562	0.0464385	0.999991	100042149	NO
C1ql4	1.23599	-1.4423	3.96549	0.046442	0.999991	239659	NO
Gm42084	-0.978309	-0.713144	3.96498	0.0464562	0.999991	105246878	NO
Ptpn3	-0.752243	5.34415	3.96349	0.0464973	0.999991	545622	NO
Lrrc75a	-0.603903	3.29639	3.96314	0.046507	0.999991	192976	NO
Ptpn5	-0.840289	6.18814	3.96149	0.0465526	0.999991	19259	NO
Sox3	-0.831522	4.07269	3.96024	0.0465872	0.999991	20675	NO
D930019O06Rik	-0.924622	1.05323	3.95656	0.0466891	0.999991	425051	NO
Cop1	-0.470477	4.74618	3.95618	0.0466997	0.999991	26374	NO
Serac1	0.511492	4.72183	3.9536	0.0467711	0.999991	321007	NO
Frmpd1	0.512267	5.04229	3.95178	0.0468217	0.999991	666060	NO
Arhgap33	-0.763998	6.32243	3.94846	0.0469142	0.999991	233071	NO
Tmem268	0.516714	5.11205	3.94623	0.0469765	0.999991	230279	NO
Kcnd1	0.541905	3.65899	3.93985	0.0471551	0.999991	16506	NO
Bach2	-0.557812	3.40799	3.9297	0.0474404	0.999991	12014	NO
Sh3rf2	-0.910459	1.49409	3.92969	0.0474407	0.999991	269016	NO
Ptn	-0.723248	7.61771	3.92832	0.0474792	0.999991	19242	NO
Necab1	-0.988958	5.21817	3.92638	0.0475343	0.999991	69352	NO
Lct	-0.986462	0.198425	3.92586	0.0475488	0.999991	226413	NO
Sema3e	-0.697465	4.48747	3.92203	0.0476572	0.999991	20349	NO
Gm30694	-0.951714	-0.160183	3.91732	0.0477909	0.999991	102632688	NO
Gm8264	-0.919659	-0.677644	3.91363	0.047896	0.999991	666738	NO
Gm29695	-0.901861	3.33384	3.9121	0.0479396	0.999991	100505034	NO
LOC118567332	-0.759918	2.06582	3.90793	0.0480588	0.999991	NA	NO
Otud1	-0.475585	4.4599	3.90576	0.0481209	0.999991	71198	NO
Stk38l	-0.482927	4.57836	3.90541	0.0481308	0.999991	232533	NO
Zfp92	0.768261	-0.0953019	3.89021	0.0485684	0.999991	22754	NO
Lama2	-0.486303	4.14656	3.88966	0.0485842	0.999991	16773	NO
Lgi4	0.658079	3.69172	3.88808	0.0486299	0.999991	243914	NO
Klhl23	-0.52887	5.54823	3.88745	0.0486481	0.999991	277396	NO
Apcdd1	0.761937	2.59324	3.88681	0.0486667	0.999991	494504	NO
Ypel4	0.708781	4.96945	3.88559	0.0487021	0.999991	241525	NO
Gm19385	1.09478	-1.09858	3.88217	0.0488013	0.999991	105243573	NO
Orai3	0.492661	4.53997	3.88055	0.0488485	0.999991	269999	NO
E030013I19Rik	1.24769	-1.27377	3.87885	0.048898	0.999991	338535	NO
Meiosin	0.910897	-1.55201	3.87334	0.0490587	0.999991	243866	NO
Pcdh11x	-0.594721	2.93694	3.8722	0.0490922	0.999991	245578	NO
Mslnl	0.91907	-0.922715	3.86938	0.0491746	0.999991	328783	NO
Gpsm1	0.490984	5.39145	3.86516	0.0492984	0.999991	67839	NO
Fcrls	-1.02557	0.297979	3.8645	0.0493177	0.999991	NA	NO
Gm52110	-0.807009	-0.898593	3.86148	0.0494067	0.999991	115488314	NO
Rab30	0.581806	6.03229	3.85424	0.0496204	0.999991	75985	NO
Muc3a	-1.46612	3.2467	3.85394	0.0496294	0.999991	619309	NO
Gm38748	-1.14461	-1.31904	3.85306	0.0496555	0.999991	105242574	NO
Gm53058	-0.893328	0.26024	3.85031	0.0497368	0.999991	118027462	NO
Enpp2	-0.667766	6.60674	3.84876	0.0497828	0.999991	18606	NO
Spring1	0.504296	5.09636	3.84732	0.0498256	0.999991	76792	NO
Dipk2a	-0.472474	5.05224	3.84439	0.0499127	0.999991	68861	NO
Gm32817	-0.880256	-0.105356	3.84418	0.0499188	0.999991	102635495	NO
Tdrd5	0.914598	0.495728	3.84312	0.0499504	0.999991	214575	NO
Klhl2	0.673801	6.83057	3.83805	0.0501017	0.999991	77113	NO
Crispld1	-1.10858	1.90768	3.83684	0.0501378	0.999991	83691	NO
Gm39385	0.91707	-1.20594	3.83187	0.0502869	0.999991	105243471	NO
Kcnh3	-1.11834	6.0548	3.82862	0.0503845	0.999991	16512	NO
Gmppa	0.436409	4.9981	3.82861	0.0503848	0.999991	69080	NO
Cdk5r2	-1.11224	8.16935	3.82763	0.0504141	0.999991	12570	NO
Dusp3	-0.568732	7.42682	3.8168	0.0507409	0.999991	72349	NO
Nampt	0.439274	5.83614	3.81635	0.0507546	0.999991	59027	NO
Aspg	1.03828	4.90551	3.81153	0.0509008	0.999991	104816	NO
Fbxw7	-0.727303	6.86267	3.80943	0.0509648	0.999991	50754	NO
Gadl1	-0.872422	-0.739142	3.80819	0.0510024	0.999991	73748	NO
Dock10	-0.453794	5.43729	3.8032	0.0511546	0.999991	210293	NO
Entpd1	-0.644642	2.6689	3.80101	0.0512216	0.999991	12495	NO
Gm14246	0.930118	1.49163	3.79497	0.0514068	0.999991	102639013	NO
Ntsr2	0.456145	5.91739	3.79471	0.0514147	0.999991	18217	NO
Slc45a4	0.56038	6.80117	3.79169	0.0515076	0.999991	106068	NO
Gm32187	-0.987792	-1.06909	3.78712	0.0516486	0.999991	102634653	NO
Gm8615	0.487151	5.93736	3.78415	0.0517401	0.999991	667410	NO
Tsnax	-0.576735	7.58366	3.78084	0.0518426	0.999991	53424	NO
5031426D15Rik	-0.700782	-0.0867634	3.77993	0.051871	0.999991	68144	NO
Gm17769	-0.693791	0.166925	3.77723	0.0519547	0.999991	100045653	NO
Igf2r	0.464194	6.77224	3.76998	0.0521803	0.999991	16004	NO
Gm31332	-0.665561	2.51416	3.76936	0.0521996	0.999991	102633525	NO
Ifi30	0.626308	3.46374	3.76625	0.0522966	0.999991	65972	NO
Crocc	0.511782	5.49342	3.76386	0.0523715	0.999991	230872	NO
Gm38837	-0.700237	0.318177	3.75304	0.0527116	0.999991	105242688	NO
Ifi44	-1.64157	0.978396	3.75276	0.0527202	0.999991	99899	NO
Ung	0.582827	2.87226	3.74283	0.0530346	0.999991	22256	NO
Gm30366	-0.843988	-0.0520602	3.7423	0.0530514	0.999991	102632232	NO
Alox5	-0.684055	-0.107937	3.73643	0.0532381	0.999991	11689	NO
Gm5737	0.951395	-1.62465	3.73113	0.0534074	0.999991	436008	NO
Plk5	0.8793	1.93503	3.72601	0.0535711	0.999991	216166	NO
Gm3373	-0.70692	-0.197578	3.71691	0.0538639	0.999991	100036568	NO
Gm51909	-0.80449	2.36073	3.71538	0.0539134	0.999991	115487791	NO
D430036J16Rik	-1.01755	-1.48432	3.70358	0.0542959	0.999991	319405	NO
Gm30794	-1.14427	-1.73966	3.70216	0.0543421	0.999991	102632818	NO
Tmem50b	0.535263	6.60412	3.6994	0.0544321	0.999991	77975	NO
Gpr157	0.591205	2.73868	3.69617	0.0545374	0.999991	269604	NO
Gm46546	-0.895475	0.0960802	3.69382	0.0546144	0.999991	108168279	NO
Cilp2	-0.867067	0.313269	3.68767	0.0548163	0.999991	68709	NO
Mcoln2	0.829886	-0.494523	3.68051	0.055052	0.999991	68279	NO
Ano2	0.809929	-0.870743	3.67993	0.0550711	0.999991	243634	NO
Dio3	0.72043	3.66751	3.67857	0.0551162	0.999991	107585	NO
Etv4	-0.522724	4.36287	3.67677	0.0551757	0.999991	18612	NO
9330179D12Rik	-0.627152	1.03076	3.67485	0.0552392	0.999991	77558	NO
Gm33937	-0.751246	3.28757	3.67265	0.0553121	0.999991	102637025	NO
Cd300a	0.627093	1.8305	3.67122	0.0553597	0.999991	217303	NO
Gm12022	-0.939185	-1.39165	3.67058	0.055381	0.999991	102633911	NO
Gm44240	-0.74235	-0.364165	3.67055	0.055382	0.999991	115490415	NO
Gm32970	-1.11978	0.81791	3.67025	0.0553918	0.999991	102635699	NO
Gm47655	-0.932199	0.20841	3.66731	0.0554896	0.999991	115488119	NO
Gmps	0.439081	6.12679	3.66494	0.0555687	0.999991	229363	NO
Map2k6	0.612556	4.69422	3.66353	0.0556158	0.999991	26399	NO
Gm31522	-0.771153	0.496829	3.66085	0.0557053	0.999991	102633775	NO
Pspn	-0.842367	-1.02005	3.65978	0.0557409	0.999991	19197	NO
Arhgap24	-0.543284	3.57225	3.65316	0.055963	0.999991	231532	NO
Tmco5	-1.1917	-0.421876	3.65289	0.0559721	0.999991	67356	NO
P4ha1	-0.520361	6.7803	3.64948	0.0560868	0.999991	18451	NO
Gm35591	-0.750956	-0.638688	3.64895	0.0561046	0.999991	102639235	NO
Tincr	0.702796	0.986053	3.64875	0.0561113	0.999991	100504425	NO
Map1lc3b	0.489251	7.50053	3.64403	0.0562705	0.999991	67443	NO
Slc9a4	1.02635	-0.486611	3.64164	0.0563514	0.999991	110895	NO
Hsdl1	0.409937	5.55842	3.6394	0.0564273	0.999991	72552	NO
Gm52252	-0.680088	0.116284	3.63687	0.0565129	0.999991	115488646	NO
Gm39628	-1.16393	-1.43451	3.63609	0.0565396	0.999991	105243908	NO
Ogfod1	0.568388	6.78453	3.63452	0.0565929	0.999991	270086	NO
Tmem132c	-1.10604	2.96855	3.63436	0.0565983	0.999991	208213	NO
Arrdc1	0.624727	2.19732	3.63261	0.0566578	0.999991	215705	NO
Slc2a13	-0.894648	6.44139	3.632	0.0566787	0.999991	239606	NO
Kcnh7	-1.05257	6.99149	3.6305	0.0567296	0.999991	170738	NO
Gm31733	-1.12861	-1.83189	3.63023	0.056739	0.999991	102634054	NO
Jun	0.574385	6.71306	3.62813	0.0568105	0.999991	16476	NO
Shf	0.820429	3.95884	3.62804	0.0568137	0.999991	435684	NO
Gm46829	-0.731456	0.40343	3.62716	0.0568437	0.999991	108168907	NO
Gm10409	-1.08303	-0.860417	3.62559	0.0568974	0.999991	100041530	NO
Gm51644	-0.833386	-0.921425	3.62225	0.0570117	0.999991	115487117	NO
6530403H02Rik	0.925954	-0.459847	3.61702	0.0571913	0.999991	320739	NO
Gm12722	-0.744382	0.178333	3.61527	0.0572515	0.999991	433742	NO
Cps1	-0.750767	-0.842025	3.6118	0.0573711	0.999991	227231	NO
4833415N18Rik	-1.03261	0.264527	3.60962	0.0574462	0.999991	73761	NO
Asl	0.514582	4.48215	3.60913	0.057463	0.999991	109900	NO
Sh3bgrl2	0.476177	5.08922	3.60505	0.0576044	0.999991	212531	NO
Gabra1	-1.12241	7.26579	3.6045	0.0576234	0.999991	14394	NO
Sec14l5	-0.587612	2.85101	3.60291	0.0576785	0.999991	665119	NO
Gm52053	-0.765575	-1.13259	3.60227	0.0577007	0.999991	115488173	NO
Slc24a4	0.618871	3.87858	3.59858	0.057829	0.999991	238384	NO
B230216N24Rik	-0.933611	0.149456	3.59244	0.0580429	0.999991	78603	NO
Heca	-0.430374	4.83469	3.58895	0.0581649	0.999991	380629	NO
Maml3	-0.631932	4.14132	3.58792	0.0582009	0.999991	433586	NO
Gm11816	-1.15463	-1.43805	3.58715	0.0582281	0.999991	102638175	NO
Rpl3l	-0.917409	-1.19143	3.58699	0.0582337	0.999991	66211	NO
Pik3r3	0.462769	6.29185	3.585	0.0583033	0.999991	18710	NO
Nbeal2	0.53997	3.83915	3.58231	0.058398	0.999991	235627	NO
Tfap4	0.635254	2.23891	3.58221	0.0584015	0.999991	83383	NO
Bves	-0.699648	1.32232	3.57938	0.0585008	0.999991	23828	NO
Prim1	0.576406	2.78281	3.57357	0.0587059	0.999991	19075	NO
Zfas1	0.520879	4.15638	3.56899	0.058868	0.999991	68949	NO
Reep6	-0.571967	3.43145	3.56883	0.0588738	0.999991	70335	NO
Nek10	0.895946	-0.14673	3.56562	0.0589877	0.999991	674895	NO
Ahcyl2	0.504757	6.98247	3.56197	0.0591175	0.999991	74340	NO
Ppp1r16b	-0.810801	7.18317	3.55973	0.0591973	0.999991	228852	NO
Arsa	0.419896	5.49461	3.55723	0.0592866	0.999991	11883	NO
Homer2	-0.737239	5.93977	3.55691	0.0592981	0.999991	26557	NO
Kif26a	0.598751	2.98862	3.55556	0.0593464	0.999991	668303	NO
Mfsd11	0.410993	5.53636	3.55018	0.0595391	0.999991	69900	NO
1110018N20Rik	-0.791317	3.85857	3.54962	0.059559	0.999991	68941	NO
Pygm	-0.825907	2.22309	3.54885	0.0595868	0.999991	19309	NO
Adamtsl2	-0.874291	0.799717	3.54589	0.0596931	0.999991	77794	NO
Rph3a	-1.02792	8.41968	3.54554	0.0597057	0.999991	19894	NO
Gm17202	-0.511852	4.16358	3.54284	0.059803	0.999991	102636836	NO
Drd4	-1.00043	-1.20815	3.54126	0.0598598	0.999991	13491	NO
Gm20753	-0.814645	-1.19182	3.53905	0.0599399	0.999991	626049	NO
Jade3	0.58827	2.81806	3.538	0.0599777	0.999991	382207	NO
Slc6a8	0.521941	8.16738	3.53695	0.0600156	0.999991	102857	NO
4931408D14Rik	0.793952	-1.27226	3.53315	0.0601534	0.999991	77059	NO
Tmprss7	-0.688761	1.07225	3.53169	0.0602064	0.999991	208171	NO
Zf12	-0.94543	-1.1847	3.529	0.0603041	0.999991	331360	NO
Crtc1	0.639094	6.87367	3.52728	0.0603667	0.999991	382056	NO
Gpr63	-0.606449	3.44144	3.52686	0.060382	0.999991	81006	NO
Fam98c	-0.604297	3.80934	3.52637	0.0603998	0.999991	73833	NO
Filip1	-0.778156	3.04305	3.52531	0.0604385	0.999991	70598	NO
Mfsd2a	-0.56729	5.82824	3.52251	0.0605406	0.999991	76574	NO
Gm42303	-0.77935	-0.0718835	3.52137	0.0605823	0.999991	105247151	NO
Dusp23	0.611352	2.30504	3.52077	0.0606042	0.999991	68440	NO
Kmo	-1.08623	-1.62015	3.52021	0.0606248	0.999991	98256	NO
Slc4a7	0.470417	4.88404	3.51961	0.0606466	0.999991	218756	NO
Dsp	0.911509	0.342849	3.51847	0.0606883	0.999991	109620	NO
Gm16008	0.571906	3.03371	3.50787	0.061078	0.999991	100038526	NO
Gm1043	0.900413	4.60969	3.5059	0.0611508	0.999991	381634	NO
Bex1	-0.579416	3.44639	3.50589	0.061151	0.999991	19716	NO
Mgst3	-0.773379	5.00464	3.5056	0.0611616	0.999991	66447	NO
Klf1	0.812007	-1.448	3.50553	0.0611643	0.999991	16596	NO
Wdr81	0.41654	6.12806	3.50011	0.0613648	0.999991	192652	NO
Gm36139	-1.01097	0.430598	3.49958	0.0613843	0.999991	102639946	NO
Dbh	-1.28679	-0.674017	3.49213	0.0616612	0.999991	13166	NO
Pde1a	0.675912	4.22554	3.49038	0.0617264	0.999991	18573	NO
Inpp5d	-0.574888	3.5304	3.48824	0.0618062	0.999991	16331	NO
Elfn1	-0.591481	4.18513	3.48796	0.0618168	0.999991	243312	NO
Dusp14	-0.591291	4.66216	3.48793	0.0618178	0.999991	56405	NO
Pdcd4	0.504113	6.38803	3.48573	0.0618999	0.999991	18569	NO
Gm16010	-0.639483	2.39585	3.48359	0.0619803	0.999991	100502670	NO
Zfp467	0.444044	4.71387	3.48266	0.0620148	0.999991	68910	NO
Manba	0.49663	5.00396	3.48236	0.0620261	0.999991	110173	NO
Gm3005	-0.94958	-0.983933	3.48151	0.0620582	0.999991	100040870	NO
Sec1	1.22949	-1.56395	3.47992	0.0621179	0.999991	56546	NO
Trim17	0.634269	4.09172	3.47758	0.0622055	0.999991	56631	NO
Pgrmc2	0.446807	6.41811	3.47318	0.0623712	0.999991	70804	NO
Fosb	-0.889529	2.4529	3.46902	0.0625284	0.999991	14282	NO
Peg10	-0.489959	3.95638	3.46545	0.0626635	0.999991	170676	NO
Emc9	0.457489	4.22738	3.46267	0.062769	0.999991	85308	NO
Klhl14	-1.31151	-1.07721	3.46259	0.062772	0.999991	225266	NO
Sag	-1.00812	1.83012	3.46031	0.0628583	0.999991	20215	NO
Lancl3	-0.793255	2.78132	3.45988	0.0628749	0.999991	236285	NO
4930422M22Rik	0.881319	-0.0596467	3.45964	0.0628841	0.999991	73774	NO
Kctd7	0.47681	4.47556	3.45891	0.0629118	0.999991	212919	NO
Gm39230	-0.997091	-1.72376	3.45642	0.0630066	0.999991	105243261	NO
Lrrc55	-0.875628	4.61548	3.45577	0.0630312	0.999991	241528	NO
Gm5432	-0.87312	-1.51145	3.45362	0.0631135	0.999991	432636	NO
Fzd10	-0.700062	2.56549	3.45169	0.0631872	0.999991	93897	NO
C330016L05Rik	-0.807804	-0.601951	3.45066	0.0632265	0.999991	78524	NO
Osbpl8	-0.623287	6.83264	3.44857	0.0633067	0.999991	237542	NO
Gm3558	-1.00578	0.0642121	3.44854	0.0633075	0.999991	100041874	NO
Gm31370	-0.884127	-0.990775	3.4485	0.0633093	0.999991	102633579	NO
Gm32807	-1.31351	-1.37944	3.44498	0.0634443	0.999991	102635479	NO
Gm10814	0.759381	-0.68314	3.44489	0.0634478	0.999991	100502985	NO
Gm52255	-0.905151	-1.33745	3.44472	0.0634543	0.999991	115488658	NO
Vegfb	0.428822	6.09926	3.44401	0.0634815	0.999991	22340	NO
Brinp3	-0.655702	3.64092	3.44278	0.0635287	0.999991	215378	NO
Srpk1	-0.421919	5.75133	3.43801	0.0637122	0.999991	20815	NO
Kcnn1	-0.672684	5.63377	3.43775	0.0637223	0.999991	84036	NO
Bmp8b	-0.850521	-1.30843	3.43712	0.0637468	0.999991	12164	NO
Rep15	0.914372	-1.29008	3.43514	0.0638232	0.999991	66532	NO
Golga7b	-0.915695	6.1545	3.43285	0.0639118	0.999991	71146	NO
A430027H14Rik	-0.88851	-1.45895	3.43273	0.0639163	0.999991	115487348	NO
Klrg2	0.622587	1.76978	3.43219	0.0639373	0.999991	74253	NO
Slc16a7	-0.671339	4.61326	3.43131	0.0639714	0.999991	20503	NO
LOC118567827	-0.876057	-1.16805	3.42949	0.0640418	0.999991	118567827	NO
Endov	-0.447882	5.41821	3.42767	0.0641124	0.999991	338371	NO
Catsperz	-0.988047	1.86365	3.42661	0.0641538	0.999991	67077	NO
Slc15a3	0.604585	4.00501	3.42527	0.0642058	0.999991	65221	NO
LOC118568705	-0.947922	3.47691	3.42381	0.0642625	0.999991	NA	NO
Tox3	-0.497895	3.78231	3.4201	0.0644073	0.999991	244579	NO
Klk9	-0.74342	0.0953008	3.41994	0.0644132	0.999991	101533	NO
Myo1a	0.710119	-0.461123	3.41691	0.0645317	0.999991	432516	NO
Nicn1	0.452366	6.07968	3.41505	0.0646046	0.999991	66257	NO
Tbc1d24	0.595313	6.38782	3.41485	0.0646123	0.999991	224617	NO
Pdgfra	-0.735356	5.68502	3.41205	0.0647221	0.999991	18595	NO
Gba2	-0.656167	6.58489	3.4103	0.0647909	0.999991	230101	NO
Tpcn1	0.456875	6.57916	3.40948	0.0648227	0.999991	252972	NO
Far2	-0.859295	3.06265	3.40888	0.0648466	0.999991	330450	NO
Mthfr	0.460402	4.66495	3.40887	0.0648467	0.999991	17769	NO
Olfml2b	0.578081	3.13856	3.40832	0.0648684	0.999991	320078	NO
Hkdc1	-1.03655	2.51102	3.40613	0.0649548	0.999991	216019	NO
Gm11772	-0.651298	-0.148788	3.40548	0.0649803	0.999991	105246895	NO
Spta1	-0.952322	3.01282	3.40381	0.0650459	0.999991	20739	NO
Ass1	0.76646	3.13492	3.40184	0.0651239	0.999991	11898	NO
Slco2b1	-0.805302	1.18153	3.39875	0.065246	0.999991	101488	NO
Cblb	0.451706	4.37593	3.39662	0.0653303	0.999991	208650	NO
Gm24458	-0.91965	-0.941519	3.39381	0.0654416	0.999991	115489882	NO
Ndufa11b	-0.821129	0.31315	3.39372	0.0654452	0.999991	239760	NO
Grap2	-0.768289	-0.716318	3.38971	0.0656045	0.999991	17444	NO
Gm40537	-0.842512	1.28692	3.38638	0.0657373	0.999991	105245023	NO
Gm16214	-0.69082	-0.402447	3.38106	0.0659497	0.999991	102640140	NO
Agrp	0.719127	-0.354952	3.37456	0.0662104	0.999991	11604	NO
Ufsp1	-0.729168	3.2932	3.37423	0.0662234	0.999991	70240	NO
Rxfp3	0.734852	0.969697	3.37337	0.066258	0.999991	239336	NO
Vat1	0.747059	7.31144	3.37304	0.0662715	0.999991	26949	NO
Gm10224	-0.769419	0.740411	3.36614	0.0665496	0.999991	100043805	NO
Ephx4	-0.448523	4.87714	3.3659	0.0665592	0.999991	384214	NO
Pcdh17	-0.464756	6.06896	3.36104	0.0667559	0.999991	219228	NO
Gm32245	0.826102	-0.918138	3.35143	0.0671466	0.999991	102634732	NO
Patl2	1.00096	-0.998452	3.35122	0.0671554	0.999991	67578	NO
Scd4	-0.679171	2.01581	3.34896	0.0672477	0.999991	329065	NO
AI413582	0.439796	5.23228	3.34854	0.0672648	0.999991	NA	NO
Prr7	-0.594527	4.8334	3.34477	0.0674188	0.999991	432763	NO
Hrc	-0.834293	-0.456165	3.34461	0.0674254	0.999991	15464	NO
Narf	0.505426	5.28928	3.3434	0.0674751	0.999991	67608	NO
Gm51961	0.76557	1.17438	3.34321	0.0674828	0.999991	115487955	NO
Cntfr	0.440656	5.94549	3.34111	0.0675691	0.999991	12804	NO
C7	-1.02149	-0.984478	3.33957	0.0676322	0.999991	109828	NO
Kcnk4	-0.959401	3.2939	3.33845	0.0676782	0.999991	16528	NO
Atp5md	-0.597929	4.87811	3.33677	0.0677476	0.999991	66477	NO
Gm36549	-1.04787	-0.792926	3.33451	0.0678405	0.999991	102640507	NO
Pdyn	0.816829	-0.143894	3.33425	0.0678512	0.999991	18610	NO
Iyd	1.01676	-1.26335	3.33207	0.0679411	0.999991	70337	NO
St8sia6	-0.914	-0.898171	3.33025	0.0680165	0.999991	241230	NO
Bmp2	-0.64163	2.18583	3.32981	0.0680346	0.999991	12156	NO
Ptprg	-0.432841	6.79162	3.31873	0.0684948	0.999991	19270	NO
Cd200r4	0.728799	0.331093	3.31441	0.0686751	0.999991	239849	NO
Gpr150	-0.828477	-0.38019	3.31305	0.0687319	0.999991	238725	NO
Robo2	-0.618861	6.89694	3.30543	0.0690514	0.999991	268902	NO
Gm52287	-0.778631	-0.645156	3.30385	0.0691177	0.999991	115488771	NO
Arl4d	-0.784336	4.03721	3.29967	0.0692936	0.999991	80981	NO
Atp5l	-0.575475	3.52779	3.29913	0.0693167	0.999991	27425	NO
Apol9b	-0.94384	-0.406268	3.2981	0.06936	0.999991	71898	NO
Vopp1	-0.535108	6.62386	3.29247	0.0695984	0.999991	232023	NO
Dusp10	-0.588642	2.9903	3.29012	0.0696979	0.999991	63953	NO
Plcg1	0.426243	6.57803	3.28909	0.0697416	0.999991	18803	NO
Slc5a5	0.743622	1.8445	3.28894	0.069748	0.999991	114479	NO
Tacr3	-1.35615	3.32349	3.28892	0.069749	0.999991	21338	NO
Pip4p1	0.407914	5.84877	3.28518	0.0699079	0.999991	219024	NO
D830031N03Rik	0.546494	3.47007	3.28516	0.069909	0.999991	NA	NO
Ccdc171	0.635852	2.55337	3.28307	0.0699978	0.999991	320226	NO
Jcad	-0.519491	6.75341	3.28167	0.0700578	0.999991	240185	NO
Gm13981	-1.08317	-1.73211	3.27986	0.070135	0.999991	108168832	NO
Gm6999	1.03227	-1.70652	3.27863	0.0701875	0.999991	328448	NO
Smarcd3	0.404507	5.35445	3.27665	0.0702723	0.999991	66993	NO
Gm38661	-1.00535	0.185573	3.27605	0.0702981	0.999991	102643147	NO
Fgf13	-0.710156	6.31498	3.27179	0.0704806	0.999991	14168	NO
Gm34299	-0.759169	0.243594	3.26947	0.0705803	0.999991	102637508	NO
Nkain2	-0.438283	4.73664	3.26904	0.0705989	0.999991	432450	NO
H4c17	-0.599174	0.874102	3.26717	0.0706796	0.999991	100041230	NO
Ptch2	0.772981	0.58141	3.26639	0.0707131	0.999991	19207	NO
Mycl	0.606974	3.52612	3.26415	0.0708096	0.999991	16918	NO
Arhgap32	-0.70958	8.04073	3.26116	0.0709389	0.999991	330914	NO
Kctd9	0.476148	3.75417	3.25859	0.0710502	0.999991	105440	NO
Zfp773	0.641677	0.495943	3.25841	0.0710581	0.999991	76373	NO
Gm33153	-0.806834	-1.29142	3.25415	0.0712429	0.999991	102635944	NO
Gpr183	-0.929972	-1.02643	3.2534	0.0712755	0.999991	321019	NO
Gpc1	0.445715	6.71513	3.24986	0.0714295	0.999991	14733	NO
Gm16217	-0.79946	0.669459	3.24799	0.0715111	0.999991	115487481	NO
Nrn1l	-0.92858	0.20371	3.24545	0.0716219	0.999991	234700	NO
Plcl2	-0.741467	5.71229	3.244	0.0716856	0.999991	224860	NO
Ngf	-0.635086	1.61731	3.2412	0.0718078	0.999991	18049	NO
Phactr2	-0.396574	6.33178	3.24005	0.0718586	0.999991	215789	NO
Tfap2d	-0.777671	2.72763	3.23934	0.0718896	0.999991	226896	NO
Gabrg3	-0.900265	5.78983	3.23719	0.0719838	0.999991	14407	NO
Il1a	0.729719	0.170082	3.23614	0.0720303	0.999991	16175	NO
2810032G03Rik	-0.752671	2.82735	3.23322	0.0721587	0.999991	72669	NO
Mctp2	0.71557	1.5081	3.23318	0.0721603	0.999991	244049	NO
Nol3	0.426619	5.14639	3.2329	0.0721726	0.999991	78688	NO
LOC118568380	-0.820047	-1.57478	3.23273	0.0721801	0.999991	NA	NO
Gsta3	0.836531	1.4472	3.2311	0.0722523	0.999991	14859	NO
Grhpr	0.41898	4.73871	3.22076	0.07271	0.999991	76238	NO
Ntn5	0.939343	-0.754208	3.2191	0.0727835	0.999991	243967	NO
Ubtd2	-0.412409	4.83642	3.21777	0.0728428	0.999991	327900	NO
Ext1	-0.427877	5.95644	3.2169	0.0728817	0.999991	14042	NO
1500009L16Rik	-0.54154	2.80404	3.21559	0.0729401	0.999991	69784	NO
Apaf1	0.439803	4.69825	3.21438	0.0729937	0.999991	11783	NO
Gm51535	0.833734	0.102955	3.21227	0.0730881	0.999991	115486874	NO
Ctps2	0.416278	4.9893	3.21156	0.0731196	0.999991	55936	NO
Cdk19	0.403359	5.70585	3.21087	0.0731505	0.999991	78334	NO
Tmem125	-1.0786	0.574443	3.21008	0.0731857	0.999991	230678	NO
Herc3	-0.679673	6.7256	3.20818	0.0732708	0.999991	73998	NO
Mal2	-0.842437	6.59126	3.20718	0.0733158	0.999991	105853	NO
Gm35315	0.601185	0.802464	3.20662	0.0733408	0.999991	102638847	NO
Rtn4rl1	0.55795	5.51282	3.20571	0.0733816	0.999991	237847	NO
LOC118567418	-0.828967	-1.01637	3.20536	0.0733975	0.999991	NA	NO
Lclat1	-0.403187	5.58928	3.20244	0.0735284	0.999991	225010	NO
Sema3f	0.773384	3.38393	3.20158	0.0735674	0.999991	20350	NO
Rgl1	0.431097	6.95691	3.20124	0.0735825	0.999991	19731	NO
Radx	-0.69865	0.214617	3.19927	0.0736712	0.999991	102871	NO
H2ac7	-0.715953	1.14401	3.19862	0.0737006	0.999991	319165	NO
Tchh	-0.657288	1.97291	3.19559	0.0738371	0.999991	99681	NO
Gm36746	-0.642513	0.595703	3.19542	0.0738448	0.999991	105246307	NO
Rpl7a	-0.462119	4.29227	3.19366	0.0739244	0.999991	27176	NO
B230110C06Rik	-0.952677	-1.08519	3.1907	0.0740583	0.999991	77981	NO
Cpne5	-0.657694	5.32406	3.19007	0.0740867	0.999991	240058	NO
Homer1	-0.742533	6.82991	3.18911	0.0741303	0.999991	26556	NO
Traf3	-0.452342	7.25035	3.18908	0.0741318	0.999991	22031	NO
LOC118568349	-0.717849	-0.510586	3.18404	0.0743608	0.999991	NA	NO
Usp46	-0.635186	6.37926	3.17977	0.0745551	0.999991	69727	NO
Col9a2	0.765867	2.18299	3.17765	0.0746521	0.999991	12840	NO
Ctns	0.419108	4.60425	3.1776	0.0746544	0.999991	83429	NO
Rbbp5	0.407939	5.86313	3.17587	0.0747334	0.999991	213464	NO
Smco3	0.891869	0.11128	3.17582	0.0747356	0.999991	654818	NO
Wwc1	-0.490476	8.02659	3.17556	0.0747477	0.999991	211652	NO
Clic6	-0.696713	0.937652	3.17468	0.0747881	0.999991	209195	NO
Vax1	-0.628457	3.26696	3.17161	0.0749285	0.999991	22326	NO
Emx1	-0.887978	2.94268	3.17014	0.0749961	0.999991	13796	NO
Fos	-0.675725	4.45239	3.17012	0.0749971	0.999991	14281	NO
Spaar	-0.911735	-1.22761	3.16772	0.075107	0.999991	71406	NO
Sp8	-0.4751	3.60461	3.16489	0.0752375	0.999991	320145	NO
Prkab2	0.62897	5.72079	3.16076	0.0754279	0.999991	108097	NO
Lrat	-0.938898	2.06977	3.16002	0.0754623	0.999991	79235	NO
Tectb	-0.928957	-1.41294	3.15954	0.0754842	0.999991	21684	NO
Gimap6	-0.924051	0.134344	3.15844	0.0755353	0.999991	231931	NO
Gm34861	0.591194	1.05277	3.15522	0.0756846	0.999991	102638253	NO
Ptprj	-0.467053	7.40341	3.15274	0.0757995	0.999991	19271	NO
Clvs2	-0.589508	4.02352	3.14644	0.0760927	0.999991	215890	NO
Il17rd	0.566964	3.09017	3.14228	0.0762869	0.999991	171463	NO
Duox1	0.885594	-1.69	3.1415	0.0763235	0.999991	99439	NO
Gm32509	-0.721687	-0.491887	3.14115	0.0763399	0.999991	102635085	NO
Gm13446	-0.9945	1.99871	3.14113	0.0763409	0.999991	100042194	NO
Chrnb4	-0.731144	-0.0422124	3.14009	0.0763896	0.999991	108015	NO
Card11	-0.902233	-0.357678	3.13568	0.0765965	0.999991	108723	NO
Lrrk2	-0.453951	4.80085	3.1339	0.07668	0.999991	66725	NO
Gm33239	1.05199	-1.50974	3.13367	0.076691	0.999991	102636066	NO
Gm20594	-0.879312	1.06724	3.13261	0.0767407	0.999991	100463512	NO
Megf11	-0.720166	6.22188	3.13206	0.0767668	0.999991	214058	NO
TrnS1	-1.0679	-1.68615	3.12688	0.0770111	0.999991	17742	NO
Asic2	-0.889249	5.67342	3.12408	0.0771436	0.999991	11418	NO
Cyp11a1	0.924991	3.59755	3.12237	0.0772242	0.999991	13070	NO
Rnf24	-0.3934	5.06419	3.12084	0.0772968	0.999991	51902	NO
Hivep3	-0.524581	6.29276	3.12067	0.0773048	0.999991	16656	NO
Med16	0.400403	5.47284	3.12043	0.0773164	0.999991	216154	NO
Afp	-0.962896	-1.60965	3.11966	0.0773529	0.999991	11576	NO
Mrpl48	-0.438541	5.05187	3.11842	0.0774118	0.999991	52443	NO
Slc27a2	-0.992866	1.43655	3.11783	0.0774397	0.999991	26458	NO
Gm6402	-0.721729	2.29666	3.1172	0.0774697	0.999991	623169	NO
Oxgr1	0.869188	-1.65746	3.11479	0.0775846	0.999991	239283	NO
Stat4	-0.733771	0.168322	3.11335	0.0776529	0.999991	20849	NO
Mdga2	-0.457777	5.47745	3.11246	0.0776954	0.999991	320772	NO
Gm35170	1.37743	-1.12566	3.10871	0.0778748	0.999991	102638659	NO
Mcoln1	0.395624	6.08549	3.1061	0.0779993	0.999991	94178	NO
Cdkl1	0.85828	2.9998	3.10426	0.0780878	0.999991	71091	NO
Gabrd	-1.13479	5.43896	3.10368	0.0781157	0.999991	14403	NO
H4c4	-0.862781	-1.66334	3.10308	0.0781445	0.999991	319156	NO
Fnip1	0.384521	6.21531	3.10049	0.078269	0.999991	216742	NO
Numbl	0.548086	6.76929	3.09649	0.0784615	0.999991	18223	NO
Gpr139	0.863525	1.05275	3.09522	0.0785225	0.999991	209776	NO
Tac1	-0.945136	2.05623	3.09485	0.0785406	0.999991	21333	NO
Hsf4	0.738432	2.87823	3.09407	0.0785782	0.999991	26386	NO
Pnmal2	0.69136	8.07936	3.09366	0.0785977	0.999991	NA	NO
Cd93	0.677564	0.554287	3.08939	0.0788042	0.999991	17064	NO
Vwc2l	-0.734188	2.49191	3.08888	0.0788293	0.999991	320460	NO
Etl4	-0.602284	5.45303	3.08726	0.0789077	0.999991	208618	NO
Slc20a1	0.5109	7.25296	3.0861	0.0789639	0.999991	20515	NO
B4galt7	0.442766	4.52002	3.08588	0.0789745	0.999991	218271	NO
Gm3752	-0.899585	-0.843823	3.07902	0.0793085	0.999991	115488284	NO
Fcna	0.721091	-0.985338	3.07775	0.0793703	0.999991	14133	NO
4930511M06Rik	-0.844973	-0.999337	3.07672	0.0794204	0.999991	75084	NO
Gm41235	1.0182	-1.80019	3.07409	0.079549	0.999991	105245846	NO
Kbtbd11	-0.501707	6.56362	3.0712	0.0796905	0.999991	74901	NO
Gm32980	-0.72397	-0.892494	3.06713	0.0798903	0.999991	102635712	NO
Hnrnpa1l2-ps2	-0.755273	1.97611	3.0657	0.0799608	0.999991	545091	NO
Gm34441	-0.841106	-0.834795	3.06342	0.0800731	0.999991	102637698	NO
Gm46272	-0.910994	0.880493	3.06339	0.0800743	0.999991	108167886	NO
Arx	-0.404232	5.88345	3.06143	0.0801712	0.999991	11878	NO
Gm12764	0.642648	0.218556	3.05957	0.0802631	0.999991	115486509	NO
Acp7	0.625269	0.522779	3.0581	0.0803358	0.999991	101744	NO
Evi5l	0.447734	6.41216	3.05711	0.0803848	0.999991	213027	NO
Ppp2r1b	0.497501	5.01404	3.05566	0.0804562	0.999991	73699	NO
Lancl2	-0.604824	5.97014	3.05381	0.0805478	0.999991	71835	NO
Xrcc3	0.561003	2.54174	3.05302	0.0805871	0.999991	74335	NO
Fbxo21	0.490787	7.04694	3.05154	0.0806607	0.999991	231670	NO
Gm12522	0.706581	-0.321202	3.05036	0.0807195	0.999991	100038453	NO
Gm17597	0.826893	-0.182217	3.04462	0.0810049	0.999991	100504312	NO
Gprin3	-0.626869	4.20293	3.04033	0.0812193	0.999991	243385	NO
Slc4a8	0.745406	7.42469	3.03529	0.0814721	0.999991	59033	NO
Ms4a6b	-0.602884	0.928098	3.0334	0.0815668	0.999991	69774	NO
Xkr7	-0.764268	2.69226	3.02722	0.0818784	0.999991	228787	NO
Rab33a	0.568376	3.55977	3.02583	0.0819482	0.999991	19337	NO
1700025G04Rik	-0.562102	6.29403	3.02169	0.0821576	0.999991	69399	NO
Parvg	0.710289	1.79211	3.02145	0.08217	0.999991	64099	NO
Dpp7	0.45386	5.21348	3.02136	0.0821743	0.999991	83768	NO
Efhd2	0.488964	7.85848	3.02113	0.0821863	0.999991	27984	NO
Steap2	0.410612	4.73554	3.02016	0.0822353	0.999991	74051	NO
Tnxb	0.634048	1.26185	3.01741	0.082375	0.999991	81877	NO
Gm51531	-0.680299	0.976122	3.01099	0.0827018	0.999991	115486869	NO
Rab3il1	0.5058	3.25206	3.0105	0.0827265	0.999991	74760	NO
Slc25a38	0.403571	4.68096	3.00923	0.0827916	0.999991	208638	NO
Angptl1	-0.75835	-0.569437	3.00896	0.0828055	0.999991	72713	NO
Hes1	0.506671	3.2447	3.00868	0.0828195	0.999991	15205	NO
Als2	0.375391	5.78674	3.00841	0.0828334	0.999991	74018	NO
Gm9899	-0.952254	3.0551	3.00681	0.0829153	0.999991	100502829	NO
Gm10829	-0.660936	-0.740899	3.0031	0.0831054	0.999991	108168746	NO
Grin3a	-0.617795	3.15302	3.00216	0.0831537	0.999991	242443	NO
Gm6285	-0.698964	0.827472	2.99758	0.083389	0.999991	622098	NO
Rad51d	0.420689	4.79046	2.99642	0.0834488	0.999991	19364	NO
4930430E12Rik	0.777068	0.587929	2.99368	0.0835898	0.999991	71639	NO
Slc39a10	-0.383022	6.35537	2.99155	0.0837002	0.999991	227059	NO
Stra6l	0.733451	2.18941	2.98862	0.0838514	0.999991	74152	NO
Grn	0.522229	7.60728	2.98786	0.0838911	0.999991	14824	NO
Adam4	-0.713795	-1.08119	2.98689	0.0839414	0.999991	11498	NO
Fam174a	-0.396208	5.46169	2.98267	0.0841601	0.999991	67698	NO
Fut7	0.943462	-0.850448	2.98209	0.0841905	0.999991	14347	NO
Cln3	0.444964	4.58508	2.98078	0.0842587	0.999991	12752	NO
Hecw2	-0.823483	5.20687	2.97775	0.0844163	0.999991	329152	NO
Slc35f1	-0.410389	6.15944	2.97764	0.0844225	0.999991	215085	NO
Washc4	0.447198	6.19381	2.97477	0.0845722	0.999991	319277	NO
Aopep	-0.439633	4.58181	2.97429	0.0845973	0.999991	72061	NO
Agap3	0.533096	7.44401	2.97283	0.0846734	0.999991	213990	NO
Gm39676	-0.900241	-1.40828	2.97038	0.0848018	0.999991	105243976	NO
Slc7a4	0.543307	5.06244	2.96683	0.0849884	0.999991	224022	NO
Gm2065	-0.588605	1.98604	2.96094	0.0852983	0.999991	102639511	NO
Gm46548	-0.620013	1.03015	2.95819	0.0854437	0.999991	108168283	NO
Gm30371	-0.678766	0.206989	2.95663	0.0855258	0.999991	102632238	NO
Usp3	-0.377212	5.10565	2.95504	0.0856101	0.999991	235441	NO
LOC118567351	-0.776121	-0.130964	2.95476	0.0856252	0.999991	118567351	NO
Gm51452	0.730321	-0.918233	2.95467	0.0856299	0.999991	115486468	NO
Gm48606	0.771863	-0.816399	2.95317	0.0857093	0.999991	115488030	NO
Ttll8	-0.615356	2.77867	2.95189	0.0857769	0.999991	239591	NO
Gm46038	-0.965048	-1.40366	2.95116	0.0858158	0.999991	108167530	NO
Gm32949	-0.944177	-1.17598	2.95041	0.0858558	0.999991	102635670	NO
Sec16b	-0.878703	1.35261	2.94703	0.0860358	0.999991	89867	NO
Serpine1	-0.837353	2.71958	2.94495	0.0861464	0.999991	18787	NO
Pxdn	0.486954	5.3986	2.94344	0.0862269	0.999991	69675	NO
Gm30489	0.782323	-1.14647	2.94163	0.0863237	0.999991	102632411	NO
Slc66a2	0.408408	4.63671	2.94034	0.0863926	0.999991	66943	NO
Ccbe1	0.561193	2.76331	2.93048	0.0869215	0.999991	320924	NO
Cxadr	-0.42287	5.63797	2.92992	0.0869518	0.999991	13052	NO
Tradd	0.491279	3.68295	2.9261	0.0871576	0.999991	71609	NO
Gm17396	-0.575217	0.777972	2.9257	0.0871797	0.999991	102635502	NO
Echdc2	0.532137	3.69058	2.92552	0.0871893	0.999991	52430	NO
Slx1b	0.456974	3.74089	2.92364	0.0872907	0.999991	75764	NO
Rragc	0.388758	6.49098	2.92363	0.0872916	0.999991	54170	NO
Naglu	0.489699	5.40518	2.91993	0.0874918	0.999991	27419	NO
Lrrc27	0.464772	3.55919	2.91934	0.0875238	0.999991	76612	NO
Lsm5	-0.625547	0.530359	2.91603	0.0877035	0.999991	66373	NO
Gm32036	-1.09171	-1.68172	2.91584	0.0877139	0.999991	102634456	NO
Lrrc10b	0.750098	4.26621	2.91424	0.087801	0.999991	278795	NO
Gm39518	-0.793903	-0.837581	2.91218	0.0879128	0.999991	105243688	NO
Clcn7	0.382968	6.44714	2.90796	0.0881434	0.999991	26373	NO
Mfsd1	0.47299	6.36701	2.90735	0.0881769	0.999991	66868	NO
Lrrtm3	-0.750097	5.03508	2.9065	0.0882231	0.999991	216028	NO
Gjb2	0.82099	0.43646	2.90462	0.0883263	0.999991	14619	NO
Gm29514	-0.908457	-0.255741	2.90443	0.0883364	0.999991	102639375	NO
Ftl1	0.651931	9.37504	2.90437	0.0883398	0.999991	14325	NO
LOC115487471	-0.68248	1.87408	2.90349	0.088388	0.999991	NA	NO
Tecta	-0.6241	0.992006	2.90305	0.0884121	0.999991	21683	NO
Lrtm1	-0.878684	-0.172916	2.9016	0.0884917	0.999991	319476	NO
Gm22504	0.6348	-0.749916	2.89922	0.0886225	0.999991	115485615	NO
H2ac13	-0.699147	-0.636316	2.89734	0.0887259	0.999991	319191	NO
Ybx2	0.702705	0.615238	2.8944	0.0888879	0.999991	53422	NO
Ccdc184	-0.674696	5.47098	2.89398	0.0889109	0.999991	239650	NO
Gm41693	-0.926145	-1.76882	2.89358	0.0889333	0.999991	105246401	NO
Aldh9a1	0.433544	5.51886	2.89295	0.0889681	0.999991	56752	NO
4933406C10Rik	0.785536	-0.430486	2.8885	0.0892137	0.999991	74076	NO
Prr15l	0.744369	-1.28758	2.88199	0.0895753	0.999991	217138	NO
Met	0.701712	3.95957	2.88052	0.089657	0.999991	17295	NO
Cstb	0.503775	5.69273	2.88026	0.0896716	0.999991	13014	NO
Rspo2	0.716897	0.793824	2.87965	0.0897055	0.999991	239405	NO
C1ql2	0.925349	1.84036	2.87661	0.0898752	0.999991	226359	NO
Gm21145	0.562452	0.128037	2.87575	0.0899233	0.999991	100861698	NO
Gm52313	-0.819473	-0.982833	2.87315	0.0900684	0.999991	115488816	NO
Dsg1c	-1.0437	-1.29485	2.87221	0.0901212	0.999991	211924	NO
Pde1c	-0.569244	2.46309	2.86777	0.09037	0.999991	18575	NO
Btbd10	-0.445474	5.58592	2.86441	0.0905589	0.999991	68815	NO
Gm39747	-0.827799	-0.698961	2.86401	0.0905814	0.999991	105244069	NO
Gm42517	-0.558105	6.03941	2.86386	0.09059	0.999991	115490131	NO
Clmn	0.563295	4.91556	2.85983	0.0908172	0.999991	94040	NO
Gm6625	-0.823365	-0.932304	2.85754	0.0909464	0.999991	625801	NO
Galnt14	0.634937	5.39516	2.85739	0.0909547	0.999991	71685	NO
Pnma5	0.763287	-0.6997	2.8572	0.090966	0.999991	385377	NO
Ccn1	-0.695181	4.95315	2.85631	0.091016	0.999991	16007	NO
Dll4	0.747212	-0.808104	2.85605	0.0910309	0.999991	54485	NO
Gm52708	-0.835604	-1.12291	2.85586	0.0910416	0.999991	115489948	NO
Parp11	-0.383902	4.60682	2.85456	0.0911152	0.999991	101187	NO
Grasp	-0.747167	3.92649	2.8535	0.0911755	0.999991	NA	NO
Gss	0.494897	3.80254	2.84873	0.0914464	0.999991	14854	NO
LOC118567938	0.739574	-0.929901	2.84651	0.0915723	0.999991	NA	NO
Gm45623	0.734691	2.54074	2.84631	0.091584	0.999991	NA	NO
Adamts13	0.848021	-0.439168	2.84198	0.091831	0.999991	279028	NO
Zeb1	-0.409071	6.83129	2.84134	0.0918677	0.999991	21417	NO
Tnfrsf26	0.899466	0.299094	2.84056	0.0919124	0.999991	244237	NO
Gm7429	-0.647236	1.79424	2.83904	0.0919994	0.999991	664969	NO
Gm17315	-0.865124	-1.06825	2.83648	0.092146	0.999991	102639145	NO
Gm40378	-0.641561	0.35085	2.83475	0.0922453	0.999991	105244844	NO
Grhl2	-0.615469	-0.491135	2.83296	0.092348	0.999991	252973	NO
Acot12	0.882196	-0.835461	2.83288	0.0923526	0.999991	74156	NO
Lefty2	0.770725	-0.460531	2.82981	0.0925291	0.999991	320202	NO
2900052N01Rik	0.514846	2.99152	2.82705	0.0926882	0.999991	73040	NO
Rdh5	0.841833	2.23775	2.82674	0.0927064	0.999991	19682	NO
Sstr3	-0.89584	3.71323	2.82614	0.092741	0.999991	20607	NO
Gm12502	-0.628608	1.89052	2.82259	0.0929465	0.999991	102640327	NO
LOC118568568	-1.07456	-1.49848	2.82097	0.0930401	0.999991	NA	NO
Ptrh1	0.671624	3.55823	2.82023	0.093083	0.999991	329384	NO
Rcan3	0.369696	5.86089	2.81888	0.0931615	0.999991	53902	NO
Vwa5b1	-0.792239	2.29249	2.81817	0.0932029	0.999991	75718	NO
Mmaa	0.419146	5.15812	2.81159	0.0935855	0.999991	109136	NO
Tut1	0.386843	4.58516	2.81146	0.0935934	0.999991	70044	NO
Rpa2	0.487058	3.71441	2.80957	0.0937034	0.999991	19891	NO
Dok7	0.541132	3.49676	2.80886	0.0937453	0.999991	231134	NO
Gm46277	-0.698458	1.28371	2.80689	0.0938603	0.999991	108167895	NO
Siah3	-0.73613	0.99795	2.8066	0.0938774	0.999991	380918	NO
4833439F03Rik	-0.732344	1.00272	2.80514	0.0939626	0.999991	105246973	NO
Rasgrp1	-0.827664	7.96377	2.80453	0.0939984	0.999991	19419	NO
Fabp4	0.846103	0.814752	2.80367	0.0940489	0.999991	11770	NO
Pola2	0.542025	3.16032	2.80155	0.0941731	0.999991	18969	NO
Gm33581	0.65439	2.85341	2.80068	0.0942242	0.999991	102636545	NO
Lysmd2	-0.373502	5.17341	2.7996	0.0942876	0.999991	70082	NO
Gm51963	-0.703419	1.52787	2.79873	0.0943393	0.999991	115487957	NO
Gm29901	-0.724185	-0.406906	2.79465	0.0945797	0.999991	102631604	NO
Dmbx1	0.966954	-1.4003	2.79348	0.0946487	0.999991	140477	NO
Pagr1a	0.383747	5.34248	2.79197	0.0947378	0.999991	67278	NO
Ccl4	0.839471	0.336038	2.79131	0.0947766	0.999991	20303	NO
Col24a1	-0.914855	1.92337	2.78824	0.0949587	0.999991	71355	NO
Rps12-ps13	-0.821585	-0.215684	2.78755	0.0949994	0.999991	665579	NO
Calhm2	-0.561254	2.21621	2.78751	0.0950016	0.999991	72691	NO
Gm33228	-0.573258	0.555927	2.78722	0.0950191	0.999991	102636049	NO
Cort	-1.34654	0.855163	2.78626	0.095076	0.999991	12854	NO
Tas1r3	-0.612929	0.01707	2.78471	0.0951678	0.999991	83771	NO
Spats2l	-0.456216	4.50653	2.78033	0.0954287	0.999991	67198	NO
Csmd3	-0.686852	3.53758	2.77845	0.0955407	0.999991	239420	NO
Hps1	0.417398	3.98493	2.77772	0.095584	0.999991	192236	NO
Cdkl5	-0.720157	5.13506	2.77739	0.095604	0.999991	382253	NO
Auts2	0.498026	6.1719	2.77731	0.0956085	0.999991	319974	NO
Pnck	0.598083	4.00193	2.7764	0.0956629	0.999991	93843	NO
A830021M18Rik	0.858264	-1.04443	2.77457	0.0957722	0.999991	223483	NO
Sptssb	-0.941415	1.69056	2.77344	0.0958399	0.999991	66183	NO
Tlr9	0.618929	0.0359482	2.773	0.0958666	0.999991	81897	NO
Zdhhc12	0.544675	2.96423	2.76886	0.0961143	0.999991	66220	NO
Khdrbs3	-0.425098	6.03398	2.76188	0.0965344	0.999991	13992	NO
Zfyve27	0.448235	6.36809	2.75976	0.0966629	0.999991	319740	NO
Hmg20a	0.386469	5.90956	2.75948	0.0966794	0.999991	66867	NO
Efnb2	-0.381838	5.74303	2.75649	0.0968604	0.999991	13642	NO
Thrsp	0.589484	4.48782	2.7532	0.0970597	0.999991	21835	NO
Slc26a7	-0.698702	-1.26461	2.7519	0.0971392	0.999991	208890	NO
Mcrs1	-0.453077	4.11051	2.75172	0.0971501	0.999991	51812	NO
Gm35339	0.560959	1.7433	2.74947	0.0972869	0.999991	102638882	NO
Lrmp	-0.664312	0.828818	2.74425	0.0976051	0.999991	NA	NO
Rtp4	-1.02525	2.25666	2.74302	0.0976799	0.999991	67775	NO
Abhd1	-0.714365	-0.195616	2.74179	0.0977554	0.999991	57742	NO
Fbxo33	-0.420583	5.36683	2.73749	0.0980184	0.999991	70611	NO
LOC118567597	-0.631325	-0.472158	2.73746	0.0980205	0.999991	NA	NO
Fgf12	-0.795783	7.12194	2.73682	0.0980597	0.999991	14167	NO
Stxbp2	0.402356	4.8684	2.73598	0.0981116	0.999991	20911	NO
Hdac10	0.462451	3.32456	2.73385	0.0982423	0.999991	170787	NO
Tnfrsf18	0.545785	2.17144	2.73052	0.0984475	0.999991	21936	NO
Cyba	0.520373	5.17916	2.72854	0.0985692	0.999991	13057	NO
Gm32064	-0.754324	-1.18753	2.72818	0.0985914	0.999991	102634496	NO
Prkag2os1	0.636899	-0.807773	2.72764	0.0986246	0.999991	71161	NO
Atp1a4	-0.682506	1.39208	2.72746	0.098636	0.999991	27222	NO
Prr36	0.693758	4.22113	2.72721	0.0986515	0.999991	73072	NO
A230083G16Rik	0.591903	0.815222	2.72519	0.0987766	0.999991	442825	NO
Gm32694	-0.673023	-0.581581	2.72509	0.0987826	0.999991	102635323	NO
Rasal1	0.836262	4.39478	2.7224	0.0989489	0.999991	19415	NO
Npnt	-0.812362	6.22379	2.72203	0.098972	0.999991	114249	NO
Unc13c	-0.61816	2.29851	2.722	0.0989738	0.999991	208898	NO
Ephb6	-0.580376	5.05452	2.7214	0.0990113	0.999991	13848	NO
Gm35857	-0.766011	1.67157	2.72113	0.0990282	0.999991	102639577	NO
Acot13	0.360042	5.08134	2.72076	0.0990509	0.999991	66834	NO
Cdc14b	0.405863	4.09069	2.71951	0.0991284	0.999991	218294	NO
Gm24463	0.82412	-1.60345	2.71932	0.0991401	0.999991	102632389	NO
Gm51812	0.82487	-1.66896	2.71927	0.0991435	0.999991	115487467	NO
Zkscan16	0.698608	4.40904	2.7174	0.0992593	0.999991	100041581	NO
Fut1	0.834338	-1.00235	2.71606	0.0993432	0.999991	14343	NO
Gpr19	0.411575	4.63531	2.7138	0.0994838	0.999991	14760	NO
Tmem64	-0.449295	5.89189	2.71336	0.0995112	0.999991	100201	NO
Ppp1r12a	-0.416848	7.07225	2.71073	0.0996757	0.999991	17931	NO
Gm41498	-0.675558	-0.060635	2.70963	0.099744	0.999991	105246164	NO
Cdh8	-0.863659	5.36684	2.7089	0.0997895	0.999991	12564	NO
Ryr1	-0.725537	2.32466	2.70651	0.0999391	0.999991	20190	NO
Tspan13	-0.648584	6.39172	2.70296	0.100162	0.999991	66109	NO
B4galnt3	-0.635569	-0.549649	2.70194	0.100226	0.999991	330406	NO
Arhgef25	0.460606	6.71263	2.70004	0.100346	0.999991	52666	NO
Cspg4	-0.501063	4.98466	2.69941	0.100386	0.999991	121021	NO
Gm25076	0.877749	-1.22911	2.69757	0.100502	0.999991	115486301	NO
Firre	0.401761	6.67026	2.69649	0.100569	0.999991	103012	NO
Ar	-0.673645	4.44614	2.69486	0.100672	0.999991	11835	NO
Gm33050	-0.804234	-1.12354	2.6941	0.100721	0.999991	102635803	NO
Dpy19l3	-0.376023	5.35814	2.69351	0.100758	0.999991	233115	NO
Gm4419	-0.827212	1.20062	2.69323	0.100775	0.999991	100043407	NO
Casz1	-0.6323	2.18396	2.6928	0.100802	0.999991	69743	NO
Th	-0.997094	2.55815	2.69113	0.100908	0.999991	21823	NO
Mpp7	0.419324	4.08422	2.69048	0.100949	0.999991	75739	NO
Aldh18a1	-0.407581	6.4687	2.68871	0.101061	0.999991	56454	NO
Vasn	-0.405316	4.61803	2.68821	0.101093	0.999991	246154	NO
Iho1	-0.673959	-0.878916	2.68219	0.101476	0.999991	434438	NO
Gm36693	-0.748433	-1.22157	2.68116	0.101542	0.999991	102640681	NO
Prxl2a	0.35474	5.85612	2.67953	0.101646	0.999991	70564	NO
Rapgefl1	0.734763	6.11339	2.67753	0.101773	0.999991	268480	NO
Dcc	-0.571815	3.91478	2.67665	0.10183	0.999991	13176	NO
Cacna1g	0.777783	6.54824	2.6754	0.10191	0.999991	12291	NO
Pebp4	-0.687045	-1.21276	2.67436	0.101976	0.999991	73523	NO
Pcsk9	-0.780312	-0.720229	2.67386	0.102008	0.999991	100102	NO
Washc2	0.392213	7.11994	2.67163	0.102152	0.999991	28006	NO
Cd63	0.704802	7.11585	2.67101	0.102191	0.999991	12512	NO
Gpc4	-0.560139	6.75905	2.67079	0.102205	0.999991	14735	NO
Prokr2	-0.746253	1.10905	2.6687	0.10234	0.999991	246313	NO
Tubgcp6	0.395379	5.04633	2.66844	0.102356	0.999991	328580	NO
E130215H24Rik	-0.770197	-0.825015	2.66822	0.102371	0.999991	109344	NO
Rbm24	-0.512086	3.76183	2.66767	0.102406	0.999991	666794	NO
Hpcal1	0.410305	4.63251	2.66608	0.102508	0.999991	53602	NO
Sytl1	0.650773	-0.214764	2.66551	0.102545	0.999991	269589	NO
Gm31160	-0.60084	-0.14279	2.66483	0.102589	0.999991	102633301	NO
Cxcl10	-0.777406	2.03894	2.66084	0.102847	0.999991	15945	NO
Myadm	-0.383271	6.24774	2.66069	0.102856	0.999991	50918	NO
Gal3st3	-0.648183	4.48928	2.66065	0.102858	0.999991	545276	NO
Gucy1a1	-0.724154	5.56148	2.66038	0.102876	0.999991	60596	NO
A330093E20Rik	-0.663045	0.289318	2.65992	0.102906	0.999991	107003	NO
Blcap	0.380355	6.28957	2.65955	0.10293	0.999991	53619	NO
Slc5a6	0.420483	3.97889	2.65955	0.10293	0.999991	330064	NO
Adm2	-0.853683	2.05347	2.65863	0.10299	0.999991	223780	NO
Hk3	0.656978	3.08631	2.65724	0.10308	0.999991	212032	NO
Pin1rt1	-0.936271	-1.61008	2.65699	0.103095	0.999991	241593	NO
Mx1	0.803587	-1.48802	2.65606	0.103156	0.999991	17857	NO
Gm44026	-0.563111	0.546287	2.65334	0.103332	0.999991	108169145	NO
Gm41492	-0.694169	-1.18092	2.65133	0.103463	0.999991	105246158	NO
Gm39038	-0.925276	-1.46565	2.6501	0.103543	0.999991	105242978	NO
Grin3b	-0.534008	1.6098	2.64792	0.103685	0.999991	170483	NO
Fchsd1	0.518056	2.78923	2.64774	0.103697	0.999991	319262	NO
Cx3cl1	-0.747134	7.4959	2.64766	0.103702	0.999991	20312	NO
LOC118567348	-0.650932	1.99698	2.64749	0.103714	0.999991	NA	NO
Cda	0.656822	-0.184008	2.64739	0.10372	0.999991	72269	NO
Lamtor3-ps	-0.812619	-1.73612	2.64693	0.10375	0.999991	100041958	NO
Fads6	0.381365	6.09775	2.64584	0.103821	0.999991	328035	NO
Xylb	0.472202	2.96961	2.64429	0.103923	0.999991	102448	NO
Maf	0.493691	5.87765	2.64223	0.104057	0.999991	17132	NO
Ankrd12	0.41647	6.74704	2.64207	0.104068	0.999991	106585	NO
Elovl6	-0.449041	6.20623	2.64051	0.10417	0.999991	170439	NO
Polr2a	0.428098	7.37732	2.64019	0.104191	0.999991	20020	NO
LOC118567684	-0.65848	-1.00013	2.63878	0.104284	0.999991	NA	NO
Igsf23	1.03818	-1.10575	2.63587	0.104475	0.999991	70080	NO
Sds	0.679243	1.91092	2.63406	0.104594	0.999991	231691	NO
Chst5	0.84736	-0.306706	2.63375	0.104614	0.999991	56773	NO
Rnf152	0.498802	3.35778	2.63285	0.104674	0.999991	320311	NO
LOC118568596	-0.796769	-0.751639	2.63238	0.104704	0.999991	118568596	NO
Fancg	0.433636	3.52863	2.62861	0.104954	0.999991	60534	NO
Slc6a9	-0.376325	6.19529	2.62764	0.105018	0.999991	14664	NO
Gm33716	-0.879064	-1.68609	2.62761	0.10502	0.999991	102636723	NO
Ache	-0.854963	6.3548	2.62706	0.105056	0.999991	11423	NO
Mc4r	0.665031	1.1084	2.62525	0.105176	0.999991	17202	NO
Ssh3	0.481782	4.83282	2.62399	0.105259	0.999991	245857	NO
Hr	-0.46125	7.12786	2.62317	0.105314	0.999991	15460	NO
Gm39876	-0.599478	-0.353729	2.62293	0.10533	0.999991	105244229	NO
Tril	-0.421948	6.75374	2.6228	0.105339	0.999991	66873	NO
Vstm2b	-0.677658	5.43759	2.62214	0.105383	0.999991	58188	NO
Tnfsf18	-0.945482	-1.41482	2.62099	0.105459	0.999991	240873	NO
Pkig	-0.370284	5.478	2.61997	0.105527	0.999991	18769	NO
Ceacam16	0.609512	-0.0210928	2.61934	0.105568	0.999991	330483	NO
Syndig1	-0.882044	4.75509	2.61809	0.105651	0.999991	433485	NO
Gm51968	-0.809703	1.79136	2.61733	0.105702	0.999991	115487962	NO
Scube2	0.679472	0.0730012	2.61731	0.105704	0.999991	56788	NO
Prkdc	0.366883	5.40914	2.61688	0.105732	0.999991	19090	NO
Stmn4	0.666725	6.35076	2.61386	0.105934	0.999991	56471	NO
Plb1	0.683357	-0.502553	2.6136	0.105951	0.999991	665270	NO
Slc25a51	0.382445	6.83359	2.61165	0.106081	0.999991	230125	NO
H3c13	-0.603803	1.38378	2.6086	0.106286	0.999991	319154	NO
Tifa	0.448831	4.22464	2.60666	0.106416	0.999991	211550	NO
Cbr3	0.480707	4.70392	2.60594	0.106464	0.999991	109857	NO
Gm32881	-0.756958	-1.096	2.60585	0.10647	0.999991	102635588	NO
Gm19619	-1.04028	-1.33114	2.6058	0.106473	0.999991	100503265	NO
LOC118567378	-0.749903	-0.786385	2.60496	0.10653	0.999991	NA	NO
Gm51926	-0.838984	-1.45859	2.60492	0.106533	0.999991	115487819	NO
Amz1	0.542006	1.89806	2.60298	0.106663	0.999991	231842	NO
Tmcc2	0.566634	6.89898	2.60263	0.106686	0.999991	68875	NO
Amy1	0.568271	3.34338	2.60247	0.106698	0.999991	11722	NO
Cutc	0.50295	2.40628	2.60025	0.106847	0.999991	66388	NO
Stac3	-0.56185	0.702424	2.59758	0.107027	0.999991	237611	NO
9330159H11Rik	-0.655082	1.01513	2.59737	0.107041	0.999991	102634481	NO
Gdf7	0.790204	-1.22949	2.5942	0.107255	0.999991	238057	NO
Hectd3	0.351113	6.21083	2.59315	0.107327	0.999991	76608	NO
Efna5	-0.492131	3.30245	2.59075	0.10749	0.999991	13640	NO
H4c11	-0.6824	-0.942576	2.58841	0.107648	0.999991	319159	NO
Cox5b	-0.479186	5.49839	2.58661	0.107771	0.999991	12859	NO
Ets2	0.590511	5.83049	2.58617	0.107801	0.999991	23872	NO
Gm52907	0.67952	-1.24196	2.58447	0.107917	0.999991	115490416	NO
Parvb	0.59763	3.70655	2.58403	0.107947	0.999991	170736	NO
Scrn1	-0.445303	7.39646	2.58386	0.107958	0.999991	69938	NO
Gm52767	0.844519	-1.33099	2.58294	0.108021	0.999991	115490110	NO
Tead4	1.14723	-1.45993	2.5755	0.10853	0.999991	21679	NO
Fam189a1	-0.75951	4.54169	2.57466	0.108587	0.999991	NA	NO
Lrrc3	-0.712834	2.28531	2.57447	0.108601	0.999991	237387	NO
Gm39059	-0.754158	-0.797776	2.57374	0.10865	0.999991	105243011	NO
Chrna4	-0.493502	4.63691	2.56957	0.108937	0.999991	11438	NO
Unc13a	-0.792311	7.48919	2.56953	0.10894	0.999991	382018	NO
Slc11a1	0.628742	4.02597	2.569	0.108976	0.999991	18173	NO
Gm34144	-0.596651	-0.695621	2.56862	0.109003	0.999991	108169048	NO
Gm12992	-0.541241	2.0421	2.5682	0.109032	0.999991	545681	NO
Pde11a	0.536288	2.08809	2.56678	0.10913	0.999991	241489	NO
Gm25869	-0.956447	-1.33123	2.56635	0.109159	0.999991	115489878	NO
Mthfd2	-0.474889	5.4405	2.56579	0.109198	0.999991	17768	NO
Gm38504	0.632222	-0.159817	2.56572	0.109203	0.999991	102637959	NO
Krt9	-0.943023	3.62016	2.56372	0.109341	0.999991	107656	NO
Thbs1	-0.673363	5.70351	2.56354	0.109353	0.999991	21825	NO
Gm8137	-0.796276	-0.687137	2.56261	0.109418	0.999991	666501	NO
Rapgef3	0.482892	6.29484	2.56256	0.109422	0.999991	223864	NO
Tafa2	-0.65085	5.36121	2.56202	0.109459	0.999991	268354	NO
Nab2	-0.366973	5.39158	2.55863	0.109694	0.999991	17937	NO
Gm45986	0.593412	-0.313144	2.5578	0.109751	0.999991	108167428	NO
Nol4l	0.443428	4.7529	2.55768	0.10976	0.999991	329540	NO
Psme4	-0.360078	6.57687	2.5562	0.109862	0.999991	103554	NO
Lta4h	0.3592	5.66905	2.55453	0.109979	0.999991	16993	NO
Parp1	-0.372797	6.45444	2.55436	0.109991	0.999991	11545	NO
Gsx1	-0.792548	0.783592	2.55344	0.110055	0.999991	14842	NO
Plxdc2	-0.357141	6.0465	2.55087	0.110233	0.999991	67448	NO
Banp	0.418031	5.07229	2.55047	0.110261	0.999991	53325	NO
Gm41604	-0.543135	0.705045	2.54936	0.110339	0.999991	105246300	NO
Glmp	0.41389	6.19764	2.54872	0.110383	0.999991	56700	NO
Rnf112	0.836891	7.38433	2.54733	0.110481	0.999991	22671	NO
Gm30375	-0.700213	-1.06298	2.54478	0.110659	0.999991	102632244	NO
Plcxd1	-0.567223	2.52308	2.5435	0.110749	0.999991	403178	NO
Gm53063	-0.735995	-0.874669	2.54291	0.11079	0.999991	102637438	NO
Sdf2l1	0.436817	4.62685	2.54261	0.110812	0.999991	64136	NO
G0s2	-0.55606	2.79876	2.54031	0.110973	0.999991	14373	NO
Rps6ka1	0.506739	3.39878	2.54001	0.110994	0.999991	20111	NO
Lman2l	0.407944	5.73877	2.53982	0.111008	0.999991	214895	NO
Tbc1d17	0.347034	5.11742	2.53958	0.111025	0.999991	233204	NO
Nipal3	0.487469	6.99016	2.5379	0.111142	0.999991	74552	NO
Lrrc4b	0.428437	7.62641	2.53703	0.111204	0.999991	272381	NO
Htr1d	-0.665168	0.183897	2.53543	0.111317	0.999991	15552	NO
Gm51915	-0.519423	1.0381	2.53478	0.111362	0.999991	115487797	NO
LOC118568508	0.61601	-0.314985	2.53173	0.111578	0.999991	118568508	NO
Abhd14b	0.484264	3.16972	2.52779	0.111857	0.999991	76491	NO
Zfp385b	-0.513511	5.02382	2.5273	0.111892	0.999991	241494	NO
Cdh9	-0.864848	3.61838	2.5263	0.111962	0.999991	12565	NO
Mfsd4a	-0.445639	6.13685	2.52482	0.112067	0.999991	213006	NO
Pfkl	0.448451	6.86138	2.52373	0.112145	0.999991	18641	NO
Cycs	-0.415066	5.56263	2.52359	0.112155	0.999991	13063	NO
Gm36129	1.08087	-1.36372	2.52305	0.112193	0.999991	102639931	NO
Gm16500	-0.870146	0.731221	2.52282	0.11221	0.999991	100039350	NO
Rpl37	-0.502609	3.36132	2.52022	0.112395	0.999991	67281	NO
Fxyd5	0.506725	2.38654	2.51913	0.112473	0.999991	18301	NO
Ppp4r4	0.591523	4.05618	2.51895	0.112485	0.999991	74521	NO
Slc22a7	0.997368	-1.12104	2.51855	0.112514	0.999991	108114	NO
Pcdhgc5	-0.418159	6.44694	2.51847	0.11252	0.999991	93708	NO
A630023P12Rik	-1.0869	-0.784826	2.51845	0.112521	0.999991	231603	NO
Scpep1	0.430633	5.982	2.51634	0.112672	0.999991	74617	NO
Rbpj	-0.444134	4.71884	2.51633	0.112673	0.999991	19664	NO
Hes6	0.390367	4.74477	2.51496	0.11277	0.999991	55927	NO
Gm2721	-0.901051	-1.15681	2.51059	0.113084	0.999991	100040339	NO
4933407O12Rik	-0.635924	-0.797623	2.50928	0.113178	0.999991	102635879	NO
Lingo1	-0.81943	7.35603	2.50639	0.113385	0.999991	235402	NO
LOC118567881	0.889375	0.162356	2.50568	0.113436	0.999991	NA	NO
Gm52822	-0.6046	-0.275664	2.5039	0.113565	0.999991	115490202	NO
Gm30657	0.831071	-1.26173	2.50192	0.113708	0.999991	102632631	NO
Gse1	0.447297	6.43252	2.50013	0.113837	0.999991	382034	NO
Gm5176	-0.756479	-1.67233	2.49886	0.113929	0.999991	382421	NO
Slc6a15	0.604562	5.19391	2.4955	0.114172	0.999991	103098	NO
Piwil2	0.650232	0.859226	2.49542	0.114178	0.999991	57746	NO
Anxa4	0.493594	5.28609	2.49157	0.114457	0.999991	11746	NO
Vac14	0.359243	5.28495	2.49133	0.114475	0.999991	234729	NO
Lypd1	0.542098	2.82911	2.49089	0.114507	0.999991	72585	NO
Napsa	0.606591	0.130778	2.49066	0.114524	0.999991	16541	NO
Gm10419	-0.709576	5.87695	2.48938	0.114617	0.999991	100503802	NO
Vps33a	0.384389	6.57599	2.48776	0.114735	0.999991	77573	NO
Kcng1	-0.754235	3.71245	2.48524	0.114919	0.999991	241794	NO
Slco5a1	-0.610606	3.38357	2.4848	0.114951	0.999991	240726	NO
Gm46367	-0.593568	1.90833	2.48464	0.114962	0.999991	108168018	NO
9530057J20Rik	0.59094	0.478227	2.48363	0.115037	0.999991	78672	NO
Atp5g1	-0.406545	5.01386	2.48325	0.115064	0.999991	11951	NO
Abracl	-0.501685	2.62575	2.48276	0.1151	0.999991	73112	NO
Cinp	-0.375656	4.83786	2.47765	0.115475	0.999991	67236	NO
Ncald	-0.614556	7.47093	2.4767	0.115545	0.999991	52589	NO
LOC118567920	-0.5646	1.57349	2.47573	0.115616	0.999991	NA	NO
Rpl21	-0.454738	4.24762	2.47287	0.115827	0.999991	19933	NO
Bspry	0.626226	-0.256533	2.47009	0.116032	0.999991	192120	NO
Gm17359	-0.762403	-0.924729	2.46987	0.116048	0.999991	100233207	NO
Sorcs3	-0.702898	5.04094	2.46719	0.116246	0.999991	66673	NO
Tmem132a	0.491851	7.29083	2.46646	0.1163	0.999991	98170	NO
Il17d	-0.544601	4.06601	2.46344	0.116524	0.999991	239114	NO
Gm41461	-0.666765	-1.0713	2.4631	0.116548	0.999991	105246120	NO
Dnajc28	0.413917	4.16546	2.46266	0.116582	0.999991	246738	NO
L3mbtl4	-0.573254	0.511109	2.46241	0.116599	0.999991	320858	NO
Gm24727	0.838392	-1.54652	2.46116	0.116693	0.999991	115487050	NO
Gm30388	-0.666262	-1.27553	2.46085	0.116716	0.999991	102632262	NO
Ttc17	-0.370716	5.98686	2.46023	0.116761	0.999991	74569	NO
Tfrc	-0.492226	7.42044	2.45911	0.116845	0.999991	22042	NO
Dclk1	-0.667592	9.04453	2.45706	0.116997	0.999991	13175	NO
Mdrl	0.608926	-0.789986	2.45645	0.117043	0.999991	69591	NO
E2f1	0.453095	3.72377	2.45354	0.11726	0.999991	13555	NO
Exoc3l2	0.630068	-0.909328	2.45268	0.117324	0.999991	74463	NO
Nrarp	-0.552057	2.76347	2.45072	0.117471	0.999991	67122	NO
Gm46178	-0.668028	2.18204	2.44926	0.11758	0.999991	108167755	NO
Rel	-0.482162	2.78658	2.44717	0.117737	0.999991	19696	NO
Gm41568	0.74337	-0.758348	2.44517	0.117887	0.999991	105246260	NO
Rab8b	0.348217	5.65678	2.44471	0.117922	0.999991	235442	NO
Lrrfip2	-0.34389	5.55199	2.44417	0.117962	0.999991	71268	NO
Myo3b	-0.677967	1.02777	2.43493	0.118659	0.999991	329421	NO
Fcrlb	-0.576649	-0.285456	2.43434	0.118704	0.999991	435653	NO
Siglece	-1.10048	-1.18197	2.43091	0.118964	0.999991	83382	NO
Gm41559	0.812199	-1.03614	2.43071	0.118979	0.999991	105246251	NO
Dscc1	0.82752	-0.513371	2.43067	0.118982	0.999991	72107	NO
LOC118567524	-0.600437	-0.0843509	2.42987	0.119042	0.999991	118567524	NO
Hscb	0.442925	3.5599	2.42942	0.119077	0.999991	100900	NO
Prtn3	0.561917	1.38282	2.42926	0.119089	0.999991	19152	NO
Sh2d3c	0.514818	3.58639	2.42897	0.119111	0.999991	27387	NO
Calcoco1	0.356483	6.31121	2.42894	0.119113	0.999991	67488	NO
Ctsf	0.348398	6.12653	2.4284	0.119154	0.999991	56464	NO
Pkn3	0.778885	-0.6455	2.42805	0.119181	0.999991	263803	NO
Ryr2	0.666525	7.55797	2.42687	0.11927	0.999991	20191	NO
Ramp1	-0.353269	5.6205	2.42452	0.11945	0.999991	51801	NO
Syt16	-0.730479	4.83182	2.42357	0.119522	0.999991	238266	NO
LOC118568315	-0.630951	0.350408	2.42334	0.11954	0.999991	NA	NO
H2bc9	-0.613102	-0.12542	2.42267	0.119591	0.999991	319182	NO
Arl11	0.670252	0.936827	2.42128	0.119697	0.999991	219144	NO
Hmga1	0.478416	5.72368	2.41975	0.119814	0.999991	15361	NO
Lpar2	0.789863	1.54722	2.41969	0.119819	0.999991	53978	NO
Ptprb	-0.556118	0.0370323	2.41771	0.11997	0.999991	19263	NO
Lrp2	-0.518143	5.67588	2.41611	0.120092	0.999991	14725	NO
H3c2	-0.787843	-1.25213	2.41568	0.120126	0.999991	319150	NO
A230072E10Rik	-0.717594	-1.1692	2.41536	0.120151	0.999991	331547	NO
Begain	-0.643175	6.33845	2.41473	0.120199	0.999991	380785	NO
Slc25a42	0.407013	5.01242	2.41263	0.12036	0.999991	73095	NO
Syt15	0.775232	-1.36981	2.4123	0.120385	0.999991	319508	NO
Stoml1	0.416445	5.99425	2.41155	0.120443	0.999991	69106	NO
Gm16322	0.612788	-0.162226	2.40961	0.120592	0.999991	102640419	NO
Clcn6	0.399926	6.82043	2.40833	0.120691	0.999991	26372	NO
Bbs9	0.440542	3.52472	2.40813	0.120707	0.999991	319845	NO
Etv5	-0.492798	7.40602	2.40788	0.120726	0.999991	104156	NO
Wdr72	-0.643661	-0.411558	2.40589	0.12088	0.999991	546144	NO
Dzip3	-0.372923	6.31159	2.40535	0.120921	0.999991	224170	NO
LOC118567337	0.758697	3.59322	2.4035	0.121064	0.999991	118567337	NO
Samd8	0.356448	6.64667	2.40343	0.121069	0.999991	67630	NO
Kcnk10	-0.404179	3.93626	2.40277	0.12112	0.999991	72258	NO
Spn	0.719909	-0.621431	2.40276	0.121121	0.999991	20737	NO
Gprc5c	0.625378	1.24659	2.40087	0.121268	0.999991	70355	NO
A530058N18Rik	-0.916578	2.6641	2.40065	0.121285	0.999991	320846	NO
Btbd6	-0.375757	5.23247	2.40016	0.121323	0.999991	399566	NO
Usp6nl	-0.36244	4.80476	2.39944	0.121379	0.999991	98910	NO
Ackr2	0.860648	1.60452	2.39902	0.121411	0.999991	59289	NO
Gm33210	-1.02076	-1.33664	2.39891	0.12142	0.999991	102636019	NO
Fndc7	-0.709	-0.71389	2.3982	0.121475	0.999991	320181	NO
Fam13b	-0.359905	6.01492	2.39225	0.121938	0.999991	225358	NO
Arl6ip1	0.437895	8.20722	2.39188	0.121967	0.999991	54208	NO
Cd53	0.498952	3.71644	2.39174	0.121977	0.999991	12508	NO
Smpd3	-0.733026	6.02861	2.39067	0.122061	0.999991	58994	NO
Gm41756	-0.556021	0.27703	2.39041	0.122082	0.999991	105246471	NO
Gorasp1	0.338915	5.21076	2.38703	0.122346	0.999991	74498	NO
Ube2f	-0.363365	4.92537	2.38697	0.122351	0.999991	67921	NO
Gm46637	-1.09228	1.22913	2.38654	0.122384	0.999991	108168397	NO
Pam	-0.45204	7.71531	2.38627	0.122405	0.999991	18484	NO
Dlc1	-0.357756	6.4592	2.38508	0.122499	0.999991	50768	NO
LOC118568564	-0.7764	-1.40012	2.38341	0.12263	0.999991	NA	NO
Bmp8a	-0.768886	-1.26857	2.38271	0.122685	0.999991	12163	NO
E530011L22Rik	-0.543263	2.53048	2.38162	0.12277	0.999991	320301	NO
Gm1604b	0.769027	-0.425214	2.37978	0.122915	0.999991	381059	NO
Sipa1l3	0.395109	6.445	2.37726	0.123113	0.999991	74206	NO
Gm42339	-0.637258	3.09469	2.37694	0.123138	0.999991	105247200	NO
Jmjd4	-0.406174	5.22907	2.37602	0.123211	0.999991	194952	NO
Prss35	0.513868	2.68057	2.36883	0.12378	0.999991	244954	NO
Slc30a2	0.638085	0.799551	2.3667	0.123949	0.999991	230810	NO
Gas2l2	-0.543315	1.61121	2.36461	0.124115	0.999991	237891	NO
Mob3b	0.451594	4.14961	2.36272	0.124266	0.999991	214944	NO
Gm16525	-0.776947	-1.1169	2.3618	0.124338	0.999991	100036569	NO
Mfap4	0.690855	0.600561	2.36126	0.124382	0.999991	76293	NO
LOC115488208	-0.753411	-1.46722	2.36015	0.12447	0.999991	NA	NO
F12	-0.705834	-1.28063	2.35789	0.124651	0.999991	58992	NO
Gm39918	0.684808	0.0374873	2.35663	0.124752	0.999991	105244278	NO
Eps8l2	0.664	0.62164	2.35656	0.124757	0.999991	98845	NO
Shisal1	0.539352	5.71096	2.35631	0.124777	0.999991	72301	NO
Atad2	0.455837	4.1056	2.35627	0.12478	0.999991	70472	NO
Vwa3a	0.52817	2.18837	2.3521	0.125114	0.999991	233813	NO
Rnf225	-0.594581	0.169138	2.3511	0.125195	0.999991	381845	NO
LOC118568007	-0.596707	3.8591	2.3506	0.125235	0.999991	NA	NO
Grb7	0.830217	-1.68831	2.3501	0.125275	0.999991	14786	NO
Gm31282	-0.673962	0.890253	2.34984	0.125296	0.999991	102633464	NO
Snx30	0.398083	5.54299	2.34907	0.125358	0.999991	209131	NO
1700019D03Rik	-0.542356	3.46924	2.34731	0.125499	0.999991	67080	NO
Pithd1	0.333389	5.78429	2.34497	0.125688	0.999991	66193	NO
Gm42875	-1.00736	-1.37661	2.34453	0.125723	0.999991	115490211	NO
Gm43247	-0.763741	-1.21482	2.34375	0.125787	0.999991	108169063	NO
Tac2	0.614711	1.62527	2.34332	0.125821	0.999991	21334	NO
Ndrg3	-0.609129	8.19107	2.34282	0.125861	0.999991	29812	NO
Gm27197	0.605626	-0.157417	2.34252	0.125886	0.999991	102639358	NO
Arfgap3	0.371483	4.39453	2.3425	0.125887	0.999991	66251	NO
Xylt2	-0.378111	5.56288	2.34235	0.1259	0.999991	217119	NO
Insig1	0.46853	7.08818	2.33947	0.126132	0.999991	231070	NO
Tmem255a	0.535251	4.02713	2.33946	0.126133	0.999991	245386	NO
Kcnk3	-0.877243	4.84509	2.33819	0.126236	0.999991	16527	NO
Rps12-ps11	-0.876116	-1.82168	2.33722	0.126315	0.999991	434843	NO
Rnf39	0.866685	1.49495	2.33618	0.126399	0.999991	386454	NO
Fkbp11	0.57336	1.68244	2.33409	0.126569	0.999991	66120	NO
Acss2	0.348699	6.03435	2.33369	0.126602	0.999991	60525	NO
Hook2	0.418063	3.63792	2.33255	0.126694	0.999991	170833	NO
Hlf	0.660363	6.60261	2.33222	0.126721	0.999991	217082	NO
Cldn15	-0.785123	-1.5417	2.33211	0.12673	0.999991	60363	NO
Zfp831	0.874355	3.46937	2.32956	0.126938	0.999991	100043757	NO
Flywch2	-0.410081	3.60941	2.32859	0.127017	0.999991	76917	NO
Bst1	0.720393	-0.706724	2.32449	0.127352	0.999991	12182	NO
Gabrq	-0.640866	-0.935935	2.32241	0.127522	0.999991	57249	NO
Nppc	-0.952792	1.59215	2.32198	0.127557	0.999991	18159	NO
Vav2	0.367323	5.5796	2.32192	0.127562	0.999991	22325	NO
Cst6	0.563327	1.06858	2.31998	0.127721	0.999991	73720	NO
Hs3st4	-0.579091	2.43471	2.3198	0.127736	0.999991	628779	NO
Ly86	-0.564079	2.40807	2.31935	0.127774	0.999991	17084	NO
Anxa11	-0.355357	5.35822	2.31595	0.128053	0.999991	11744	NO
Egln3	-0.392459	4.06645	2.31098	0.128463	0.999991	112407	NO
Gpr12	-0.770408	3.52406	2.3089	0.128635	0.999991	14738	NO
Gm40402	-0.577968	0.255807	2.30784	0.128723	0.999991	105244871	NO
Riok2	0.357093	5.16406	2.30705	0.128788	0.999991	67045	NO
LOC118567980	-0.727263	-0.139841	2.30703	0.12879	0.999991	NA	NO
Prss46	0.914987	-1.4629	2.30686	0.128804	0.999991	74306	NO
Glra2	-0.685257	1.49559	2.30463	0.128989	0.999991	237213	NO
Rps23	-0.467466	3.46192	2.30424	0.129021	0.999991	66475	NO
4933439C10Rik	-0.632334	3.04936	2.30271	0.129149	0.999991	74476	NO
Rapgef1	0.411459	7.737	2.30103	0.129288	0.999991	107746	NO
Cbr1	0.3431	5.72603	2.30091	0.129298	0.999991	12408	NO
Gm46162	0.570654	-0.0851935	2.30053	0.12933	0.999991	108167732	NO
Pik3cd	0.491737	3.76416	2.29996	0.129378	0.999991	18707	NO
LOC118567627	-0.686611	-0.754273	2.29935	0.129428	0.999991	NA	NO
Tll2	0.741683	-0.278227	2.2991	0.129449	0.999991	24087	NO
Cul9	0.338631	6.48731	2.29862	0.129489	0.999991	78309	NO
Klhl12	0.338051	5.2002	2.29768	0.129568	0.999991	240756	NO
Gm30444	-1.21211	-1.06477	2.29715	0.129611	0.999991	102632348	NO
Myh11	0.530845	1.16634	2.29598	0.12971	0.999991	17880	NO
Mlst8	0.360129	4.48884	2.29537	0.12976	0.999991	56716	NO
4833407H14Rik	0.88358	-1.45371	2.29447	0.129836	0.999991	73899	NO
Gm51935	0.760453	-1.45578	2.29384	0.129888	0.999991	115487831	NO
Slit3	-0.783764	4.75928	2.2925	0.130001	0.999991	20564	NO
Mapk11	-0.460905	4.0186	2.29048	0.130169	0.999991	19094	NO
Cyp2r1	-0.638055	-1.208	2.29045	0.130173	0.999991	244209	NO
Thpo	0.665927	1.78408	2.29021	0.130192	0.999991	21832	NO
Cnih3	-0.626023	3.78056	2.2892	0.130277	0.999991	72978	NO
Htr5a	0.839411	4.29049	2.28409	0.130707	0.999991	15563	NO
Agtr1a	-0.716858	-1.12541	2.28356	0.130752	0.999991	11607	NO
Gm52529	-0.538858	1.1235	2.28181	0.130899	0.999991	115489481	NO
Plscr2	-0.557925	4.83432	2.28028	0.131028	0.999991	18828	NO
Pcdha11	-0.694996	1.82169	2.27987	0.131063	0.999991	12942	NO
Pgap1	-0.385656	4.88227	2.27912	0.131126	0.999991	241062	NO
Rnf182	0.433112	3.19041	2.27901	0.131136	0.999991	328234	NO
Psd3	0.569721	7.86344	2.27845	0.131183	0.999991	234353	NO
Gm15694	-0.664787	-0.866543	2.27539	0.131442	0.999991	101669761	NO
Hpse	0.502068	2.97228	2.27533	0.131447	0.999991	15442	NO
Tldc2	-0.507004	0.667754	2.27441	0.131525	0.999991	383766	NO
Pcdh19	0.524902	3.94979	2.27277	0.131664	0.999991	279653	NO
Wbp2	0.423529	8.21682	2.27257	0.131681	0.999991	22378	NO
Ppp2r2b	-0.504764	6.47748	2.27185	0.131742	0.999991	72930	NO
Gm35431	-0.643382	-1.26796	2.27028	0.131876	0.999991	102639010	NO
1700023F02Rik	-0.978162	-1.77324	2.26982	0.131915	0.999991	69433	NO
Tmem82	0.678211	-0.636196	2.26889	0.131995	0.999991	213989	NO
Gm30929	-0.677273	-1.31105	2.26857	0.132021	0.999991	102632995	NO
Gm41902	-0.731515	-1.66013	2.26843	0.132034	0.999991	105246644	NO
Magi1	-0.454508	6.92629	2.26706	0.132151	0.999991	14924	NO
C2cd2	0.383286	4.04846	2.26566	0.13227	0.999991	207781	NO
Ralgds	0.424525	6.82841	2.26548	0.132285	0.999991	19730	NO
A930004D18Rik	-0.519406	1.7743	2.26409	0.132404	0.999991	77940	NO
Dgkq	0.361485	5.19099	2.26405	0.132407	0.999991	110524	NO
Klhdc9	0.509017	1.30491	2.26321	0.13248	0.999991	68874	NO
Myh3	0.70016	-0.922026	2.26316	0.132483	0.999991	17883	NO
Atf4	-0.43215	7.7777	2.26204	0.132579	0.999991	11911	NO
Hymai	-0.682612	-1.06861	2.2579	0.132934	0.999991	338438	NO
Tas1r1	0.648997	2.17073	2.25717	0.132997	0.999991	110326	NO
Gm40278	0.686468	-1.44955	2.25692	0.133019	0.999991	105244720	NO
Brdt	-0.3885	4.17638	2.25643	0.13306	0.999991	114642	NO
LOC118567690	-0.562234	0.812811	2.25605	0.133093	0.999991	NA	NO
Ptger4	0.544952	0.494195	2.25577	0.133117	0.999991	19219	NO
Myt1	0.550951	4.06129	2.25242	0.133406	0.999991	17932	NO
Kit	-0.645129	5.19069	2.25178	0.13346	0.999991	16590	NO
E130112N10Rik	0.562756	-0.0258732	2.24675	0.133895	0.999991	78668	NO
Fam149a	-0.367391	5.21226	2.24631	0.133933	0.999991	212326	NO
LOC118568179	-0.766434	-0.914198	2.2461	0.133951	0.999991	NA	NO
Mrtfa	0.368342	5.60724	2.24594	0.133966	0.999991	223701	NO
Dnah1	-0.492416	2.60167	2.24532	0.134019	0.999991	110084	NO
Gstm3	-0.591587	0.57542	2.24346	0.13418	0.999991	14864	NO
Gm10015	-0.538268	0.303211	2.24292	0.134227	0.999991	100502680	NO
Kcnd2	-0.648874	5.99556	2.2424	0.134273	0.999991	16508	NO
Hyls1	0.468776	2.30275	2.24176	0.134328	0.999991	76832	NO
L1cam	0.663247	5.53742	2.24029	0.134456	0.999991	16728	NO
Dgkb	-0.61155	6.57157	2.23837	0.134622	0.999991	217480	NO
Gng7	-0.450659	6.9108	2.23826	0.134633	0.999991	14708	NO
Socs5	-0.39404	6.38942	2.2377	0.134681	0.999991	56468	NO
Sat1	0.509879	6.33344	2.23603	0.134827	0.999991	20229	NO
Ldoc1	-1.05431	-1.48801	2.23557	0.134867	0.999991	434784	NO
Prima1	0.521016	1.22147	2.2339	0.135013	0.999991	170952	NO
Ltk	-0.916693	2.95661	2.232	0.135179	0.999991	17005	NO
H2ac23	-0.619824	2.0958	2.23107	0.13526	0.999991	665433	NO
Myh15	-0.672793	-0.162122	2.23	0.135354	0.999991	667772	NO
B4galt5	0.37432	6.32679	2.2281	0.13552	0.999991	56336	NO
Gm14685	-0.819843	-0.196732	2.22757	0.135567	0.999991	NA	NO
Ucp2	0.354077	5.83079	2.22646	0.135665	0.999991	22228	NO
Lmx1b	0.732586	-1.1565	2.22612	0.135694	0.999991	16917	NO
Smim27	-0.630012	-0.842431	2.22607	0.135699	0.999991	100504309	NO
Glra3	0.676694	0.392788	2.22604	0.135701	0.999991	110304	NO
Gngt2	0.652629	-0.256618	2.22532	0.135764	0.999991	14710	NO
Rmnd5a	0.441504	7.26528	2.22499	0.135794	0.999991	68477	NO
Oit3	-0.628961	0.214386	2.22485	0.135806	0.999991	18302	NO
Cd163l1	0.993202	-1.57532	2.22434	0.135851	0.999991	NA	NO
Lrrc8c	-0.545846	6.4795	2.22369	0.135908	0.999991	100604	NO
Syt7	0.779034	7.73265	2.22257	0.136007	0.999991	54525	NO
Atxn1	-0.436524	6.09992	2.22125	0.136123	0.999991	20238	NO
Prdm1	-0.503966	0.779358	2.22081	0.136162	0.999991	12142	NO
Ntsr1	0.924458	1.74261	2.21924	0.1363	0.999991	18216	NO
Gm46207	-0.677449	-0.603526	2.21896	0.136325	0.999991	108167790	NO
Relt	0.439273	4.19273	2.21814	0.136397	0.999991	320100	NO
Syna	-0.664353	2.25989	2.21774	0.136433	0.999991	214292	NO
Wbscr25	0.603905	-1.02622	2.21438	0.13673	0.999991	71304	NO
Acta1	-0.628578	1.94874	2.21416	0.13675	0.999991	11459	NO
Gm10634	0.69004	-0.948318	2.21337	0.136819	0.999991	100039674	NO
Magi2	-0.374046	6.34242	2.21257	0.136891	0.999991	50791	NO
A730049H05Rik	-0.919394	2.0717	2.21145	0.13699	0.999991	74516	NO
Ap4s1	-0.339263	5.09721	2.21105	0.137026	0.999991	11782	NO
Slc26a11	0.476077	2.87768	2.21088	0.13704	0.999991	268512	NO
Gm11703	-0.472336	3.53156	2.20914	0.137195	0.999991	108167871	NO
Clrn1	-0.555004	-0.796813	2.20862	0.137241	0.999991	229320	NO
Zdbf2	-0.597544	3.67454	2.20818	0.137281	0.999991	73884	NO
4930556I23Rik	-0.714752	-0.938312	2.20751	0.13734	0.999991	102637491	NO
Mindy4b-ps	0.954258	-0.658371	2.20726	0.137362	0.999991	100040293	NO
Kcnip4	-0.48959	4.95938	2.20608	0.137468	0.999991	80334	NO
Acp4	0.759406	-1.28594	2.20561	0.13751	0.999991	100503991	NO
2310030G06Rik	0.505204	0.409303	2.20447	0.137612	0.999991	66952	NO
Gm3667	-0.905843	0.506829	2.20421	0.137634	0.999991	100042100	NO
Klhl13	-0.331013	5.60149	2.20202	0.13783	0.999991	67455	NO
Nat10	0.333176	5.39037	2.2018	0.137849	0.999991	98956	NO
Gm36908	-0.595021	-0.161317	2.20146	0.13788	0.999991	102640972	NO
Gm41069	-0.953968	-0.434134	2.20077	0.137942	0.999991	105245641	NO
Cartpt	-0.583464	-0.799619	2.19978	0.13803	0.999991	27220	NO
Cdca7l	0.557218	2.9717	2.19912	0.13809	0.999991	217946	NO
Gm35248	-0.542386	-0.0983729	2.19868	0.138129	0.999991	102638762	NO
Gm36685	0.548457	0.109035	2.19733	0.13825	0.999991	102640671	NO
BC048507	-0.603985	0.705607	2.19588	0.13838	0.999991	408058	NO
Bok	-0.582314	4.18889	2.19525	0.138437	0.999991	51800	NO
Sec61g	-0.554484	1.1197	2.19491	0.138467	0.999991	20335	NO
Mbd4	0.514894	2.55983	2.19465	0.138491	0.999991	17193	NO
Samm50	0.332529	6.33983	2.19453	0.138502	0.999991	68653	NO
Ap2b1	-0.469024	8.45022	2.19425	0.138527	0.999991	71770	NO
[truncated: 18,295 more rows]

## Sheet: WT AR vs Control
Gene	logFC	logCPM	LR	PValue	FDR	Mm_ENTREZID	diffexpressed
Nptx2	-3.38412	5.28133	128.203	1.01E-29	2.17E-25	53324	DOWN
Pnoc	-2.5989	3.95166	120.311	5.41E-28	5.78E-24	18155	DOWN
Gm40594	-5.03959	0.953401	105.4	9.98E-25	7.11E-21	105245096	DOWN
Adcyap1	-4.61808	3.85559	99.9864	1.53E-23	8.20E-20	11516	DOWN
Kcnv1	-3.39744	5.21084	92.3741	7.17E-22	3.07E-18	67498	DOWN
Nrn1	-2.56451	5.55334	86.6001	1.33E-20	4.73E-17	68404	DOWN
Coch	-2.63185	2.49093	78.6136	7.55E-19	2.31E-15	12810	DOWN
Ankrd31	-3.76908	-0.497346	74.2887	6.75E-18	1.76E-14	625662	DOWN
Chrnb3	-5.01792	1.3695	73.9893	7.85E-18	1.76E-14	108043	DOWN
Vip	-2.25442	4.81787	73.8964	8.23E-18	1.76E-14	22353	DOWN
Pcsk1	-2.94404	4.52962	69.2562	8.65E-17	1.68E-13	18548	DOWN
Myo1h	3.08514	1.28021	68.2957	1.41E-16	2.51E-13	231646	UP
Ucn	-3.93935	-1.71089	67.3256	2.30E-16	3.79E-13	22226	DOWN
Ptgs2	-2.63804	3.34922	66.5595	3.39E-16	5.18E-13	19225	DOWN
Islr2	2.1517	6.85524	66.4001	3.68E-16	5.25E-13	320563	UP
Lsm11	-2.08062	5.50717	63.5535	1.56E-15	2.09E-12	72290	DOWN
Asb11	-2.93987	1.06092	62.2623	3.01E-15	3.78E-12	68854	DOWN
Crh	-3.25713	1.76911	61.7555	3.89E-15	4.62E-12	12918	DOWN
Lyve1	-4.19488	2.92909	61.5099	4.41E-15	4.96E-12	114332	DOWN
Gucy2g	-3.0359	0.12663	58.9606	1.61E-14	1.72E-11	73707	DOWN
Nr4a1	-2.29374	4.43504	58.8332	1.72E-14	1.75E-11	15370	DOWN
Scube1	-1.99602	4.93605	57.8274	2.86E-14	2.78E-11	64706	DOWN
Hdac9	-1.76449	5.07855	57.5713	3.26E-14	3.03E-11	79221	DOWN
Nhlh1	4.20858	1.95443	56.6637	5.17E-14	4.61E-11	18071	UP
Vgf	-2.49516	8.24758	55.6819	8.52E-14	7.29E-11	381677	DOWN
9230009I02Rik	3.9978	-1.26997	54.9729	1.22E-13	1.00E-10	619293	UP
Rgs4	-2.22713	7.10434	54.7405	1.38E-13	1.09E-10	19736	DOWN
Colq	-3.63171	0.314463	54.2409	1.77E-13	1.35E-10	382864	DOWN
Gm32810	-3.68448	-0.965231	53.9751	2.03E-13	1.50E-10	102635484	DOWN
Dlx6os1	-1.82784	4.37073	52.8268	3.64E-13	2.60E-10	320038	DOWN
Gm39822	-3.13441	1.03652	50.5041	1.19E-12	8.20E-10	105244162	DOWN
AU023762	-2.75178	-0.282331	50.1262	1.44E-12	9.63E-10	102688	DOWN
Egr4	-2.6812	3.64193	49.9281	1.59E-12	1.03E-09	13656	DOWN
Sost	-3.66869	0.119138	49.7361	1.76E-12	1.09E-09	74499	DOWN
Dlx1as	-2.22418	4.05722	49.7147	1.78E-12	1.09E-09	111970	DOWN
Pth2r	-2.55211	1.43773	49.5336	1.95E-12	1.16E-09	213527	DOWN
Htr5b	-2.02852	0.558179	49.327	2.17E-12	1.25E-09	15564	DOWN
Nlrp10	-3.02427	-0.063154	47.5083	5.48E-12	3.08E-09	244202	DOWN
Egr1	-1.80622	6.23383	47.4267	5.71E-12	3.13E-09	13653	DOWN
Hspb3	-3.24865	-0.765585	46.8543	7.65E-12	4.09E-09	56534	DOWN
Igfn1	-2.77313	3.00337	46.7582	8.03E-12	4.19E-09	226438	DOWN
Mir670hg	-2.17866	1.68462	46.2908	1.02E-11	5.19E-09	414123	DOWN
Tcap	-2.31505	-0.61212	45.9371	1.22E-11	6.07E-09	21393	DOWN
Grem1	-2.39174	1.90892	45.6859	1.39E-11	6.74E-09	23892	DOWN
Ovol2	-2.93523	0.0943949	45.4252	1.59E-11	7.53E-09	107586	DOWN
Tmem114	3.16635	1.14799	45.2878	1.70E-11	7.91E-09	74720	UP
Has3	-2.20346	2.08627	45.1711	1.81E-11	8.21E-09	15118	DOWN
Gm35147	-2.84514	-1.46439	44.8964	2.08E-11	9.25E-09	102638626	DOWN
Gm31610	-3.06272	-1.20427	44.4657	2.59E-11	1.13E-08	102633894	DOWN
Gm42456	-2.66832	-0.950001	44.2232	2.93E-11	1.22E-08	115490145	DOWN
Klhl40	-2.45055	2.90678	44.2038	2.96E-11	1.22E-08	72330	DOWN
Grp	-2.77956	-0.844293	44.2016	2.96E-11	1.22E-08	225642	DOWN
Gm34567	3.3925	1.31183	43.9766	3.32E-11	1.33E-08	102637865	UP
Gm35948	-3.88438	-0.884343	43.9548	3.36E-11	1.33E-08	102639695	DOWN
Hrk	2.04898	4.87401	42.7157	6.33E-11	2.46E-08	12123	UP
Car4	-2.30696	3.44383	42.5652	6.84E-11	2.61E-08	12351	DOWN
Serpind1	3.36427	0.908301	42.3646	7.57E-11	2.84E-08	15160	UP
Lin7a	-1.11675	5.94236	42.2429	8.06E-11	2.97E-08	108030	DOWN
Spred3	-1.38919	5.67549	42.0698	8.81E-11	3.19E-08	101809	DOWN
Krt12	-2.13464	-0.153972	41.6842	1.07E-10	3.82E-08	268482	DOWN
Arc	-2.02272	4.99177	41.424	1.23E-10	4.29E-08	11838	DOWN
Npas4	-2.57942	3.47335	40.3361	2.14E-10	7.37E-08	225872	DOWN
Nmbr	-2.18853	2.01472	39.3167	3.60E-10	1.21E-07	18101	DOWN
LOC118567915	-2.33444	1.26901	39.3102	3.62E-10	1.21E-07	118567915	DOWN
Pappa2	-1.88054	0.409327	38.9455	4.36E-10	1.43E-07	23850	DOWN
Rgs13	-2.3954	-0.0295	38.7334	4.86E-10	1.57E-07	246709	DOWN
Smoc2	2.59015	2.94783	38.714	4.91E-10	1.57E-07	64074	UP
1600029O15Rik	2.43286	0.914385	38.1315	6.61E-10	2.08E-07	665268	UP
Camk4	-1.99157	6.61359	37.8812	7.52E-10	2.33E-07	12326	DOWN
Gm40056	-2.37953	0.564008	37.7391	8.09E-10	2.46E-07	105244450	DOWN
Gm5820	-1.86672	1.5117	37.7112	8.20E-10	2.46E-07	545253	DOWN
Rasgrp2	-1.24834	4.73063	37.6936	8.28E-10	2.46E-07	19395	DOWN
Opn3	-1.57631	3.1593	37.4183	9.53E-10	2.79E-07	13603	DOWN
Apol6	2.78527	-0.80993	36.8818	1.26E-09	3.63E-07	71939	UP
Lamb3	-3.04941	1.65891	36.8447	1.28E-09	3.65E-07	16780	DOWN
Hcrtr2	-2.00359	0.434708	36.5751	1.47E-09	4.13E-07	387285	DOWN
Phlda1	-1.17791	5.64583	35.8681	2.11E-09	5.86E-07	21664	DOWN
Hectd2os	-3.21899	-2.09975	35.4979	2.55E-09	7.00E-07	668215	DOWN
Matn2	1.23449	5.02507	35.0776	3.17E-09	8.57E-07	17181	UP
Dhrs7c	-2.35413	-1.50795	35.0524	3.21E-09	8.58E-07	68460	DOWN
Hapln1	-1.56851	6.07364	34.9891	3.32E-09	8.75E-07	12950	DOWN
Trpc3	-2.35053	4.05782	34.7725	3.71E-09	9.66E-07	22065	DOWN
Rhbdl3	-1.29945	5.60638	33.8938	5.82E-09	1.50E-06	246104	DOWN
Mlip	-1.94005	3.43845	33.6818	6.49E-09	1.65E-06	69642	DOWN
Tmem200b	-1.90037	1.33619	33.2899	7.94E-09	2.00E-06	623230	DOWN
Slc4a11	2.15994	1.6704	33.1454	8.55E-09	2.13E-06	269356	UP
Rps6ka5	1.05207	5.22731	32.8023	1.02E-08	2.51E-06	73086	UP
Neurod4	2.24866	-0.732596	32.7795	1.03E-08	2.51E-06	11923	UP
Elk1	1.18618	6.03358	32.5687	1.15E-08	2.76E-06	13712	UP
Sema3a	-1.52528	4.29695	32.2638	1.35E-08	3.20E-06	20346	DOWN
Hectd2	-1.23628	4.59834	31.899	1.62E-08	3.78E-06	226098	DOWN
Rgs2	-1.16287	5.16865	31.8979	1.62E-08	3.78E-06	19735	DOWN
Tmem196	-1.93355	4.16905	31.6425	1.85E-08	4.26E-06	217951	DOWN
Lamp5	-2.03849	7.16453	31.3504	2.15E-08	4.90E-06	76161	DOWN
Fras1	-1.4971	4.96202	31.0972	2.45E-08	5.52E-06	231470	DOWN
Ifrd1	-0.846408	6.25094	30.8293	2.82E-08	6.27E-06	15982	DOWN
4930429B21Rik	-1.92925	2.87382	30.1249	4.05E-08	8.93E-06	67576	DOWN
Ramp3	-2.16305	2.71839	29.6539	5.16E-08	1.13E-05	56089	DOWN
Elmo1	-1.22557	6.00364	29.6227	5.25E-08	1.13E-05	140580	DOWN
Ptgs2os	-2.40858	-1.74117	29.4889	5.62E-08	1.20E-05	320019	DOWN
Gm15997	-2.63555	-2.0599	29.342	6.07E-08	1.28E-05	100415916	DOWN
Ush1c	2.76499	-1.18755	29.2566	6.34E-08	1.32E-05	72088	UP
Clnk	-1.86561	0.974492	29.2525	6.35E-08	1.32E-05	27278	DOWN
Yjefn3	-1.30217	4.08894	29.2191	6.46E-08	1.33E-05	234365	DOWN
Rasl10a	2.17551	4.59575	29.1989	6.53E-08	1.33E-05	75668	UP
Egr3	-2.52207	5.9581	29.1633	6.65E-08	1.34E-05	13655	DOWN
Adam19	-1.03484	5.48728	28.9584	7.39E-08	1.48E-05	11492	DOWN
Esr2	1.90614	-0.412084	28.7996	8.03E-08	1.59E-05	13983	UP
Derl3	1.92079	1.27992	28.7829	8.10E-08	1.59E-05	70377	UP
Rgs8	-1.41499	6.36869	28.7678	8.16E-08	1.59E-05	67792	DOWN
Samd3	-2.42665	-1.69725	28.7258	8.34E-08	1.61E-05	268288	DOWN
Ccn3	-1.20166	5.11801	28.5743	9.02E-08	1.72E-05	18133	DOWN
Wif1	-2.06956	-1.02497	28.5415	9.17E-08	1.74E-05	24117	DOWN
Shc3	-1.28461	7.51833	28.4503	9.61E-08	1.80E-05	20418	DOWN
Kcna4	-1.76594	3.54791	28.4257	9.74E-08	1.80E-05	16492	DOWN
LOC118568257	-2.76277	1.36598	28.4146	9.79E-08	1.80E-05	NA	DOWN
Oca2	-1.88284	-0.683152	28.0718	1.17E-07	2.14E-05	18431	DOWN
Mas1	-1.95942	2.95193	27.9358	1.25E-07	2.27E-05	17171	DOWN
Trp53i11	1.46093	5.03317	27.8884	1.29E-07	2.31E-05	277414	UP
Allc	-2.58852	-1.12158	27.4673	1.60E-07	2.85E-05	94041	DOWN
Efcab6	-1.73809	1.99098	27.1599	1.87E-07	3.31E-05	77627	DOWN
Smim43	-2.23282	3.78938	27.1274	1.90E-07	3.34E-05	100503068	DOWN
Mir692-2	1.51347	3.11071	26.971	2.07E-07	3.59E-05	735288	UP
Gm3948	3.1051	-0.448111	26.8733	2.17E-07	3.75E-05	100042648	UP
Dusp6	-0.928053	5.97327	26.7405	2.33E-07	3.98E-05	67603	DOWN
Sebox	2.60216	-0.191393	26.5538	2.56E-07	4.35E-05	18292	UP
Ankrd34c	-1.91158	3.64513	26.4991	2.64E-07	4.41E-05	330998	DOWN
Ccn2	-1.59849	6.53552	26.4945	2.64E-07	4.41E-05	14219	DOWN
BC053393	3.69168	-1.95738	26.4627	2.69E-07	4.45E-05	407814	UP
Gm41721	-2.09425	-1.76451	26.4199	2.75E-07	4.52E-05	105246431	DOWN
LOC118568121	-2.22831	-0.979958	26.275	2.96E-07	4.83E-05	NA	DOWN
Gm30529	-1.78946	-0.528988	26.2591	2.99E-07	4.83E-05	102632462	DOWN
Ubash3b	-1.19342	6.22685	26.1405	3.17E-07	5.10E-05	72828	DOWN
Cdkl4	1.86382	3.14924	26.0343	3.35E-07	5.35E-05	381113	UP
Nos1	1.82625	5.56283	25.9551	3.49E-07	5.53E-05	18125	UP
Aqp6	-1.74039	-0.684402	25.8808	3.63E-07	5.71E-05	11831	DOWN
Cidea	1.77402	0.30813	25.8396	3.71E-07	5.79E-05	12683	UP
Tmsb10	0.908185	6.27792	25.6923	4.00E-07	6.20E-05	19240	UP
LOC118567373	-1.97815	0.238314	25.6587	4.07E-07	6.27E-05	118567373	DOWN
Mylk3	-2.09503	0.0243218	25.624	4.15E-07	6.33E-05	213435	DOWN
Icosl	1.78488	2.73447	25.5998	4.20E-07	6.37E-05	50723	UP
Camk1g	-1.97212	3.57438	25.4179	4.62E-07	6.95E-05	215303	DOWN
Jdp2	-0.945907	5.73597	25.1409	5.33E-07	7.97E-05	81703	DOWN
Cadps2	-1.28537	4.04639	25.0404	5.61E-07	8.33E-05	320405	DOWN
Gm52890	-1.45537	-0.866987	24.9885	5.77E-07	8.50E-05	115490394	DOWN
LOC118567624	1.78771	1.39378	24.9615	5.85E-07	8.56E-05	NA	UP
1110002E22Rik	-2.01533	0.833302	24.8739	6.12E-07	8.90E-05	102634333	DOWN
Otop2	2.46661	-0.503233	24.7527	6.52E-07	9.41E-05	237987	UP
Gm31419	-2.12328	-0.494691	24.6825	6.76E-07	9.70E-05	102633638	DOWN
Serpina9	2.55282	0.398028	24.5882	7.10E-07	0.000101166	71907	UP
Plxdc1	1.30757	4.80963	24.5488	7.25E-07	0.000102574	72324	UP
Pik3ip1	0.873642	5.33395	24.4914	7.46E-07	0.00010498	216505	UP
Tafa1	-1.42388	3.46918	24.4142	7.77E-07	0.000108555	320265	DOWN
Gm26644	1.85863	-0.525471	24.3465	8.05E-07	0.000111296	102639186	UP
Ppef1	-2.11639	-1.88189	24.3412	8.07E-07	0.000111296	237178	DOWN
Gm32348	-1.60492	-0.233236	24.2253	8.57E-07	0.000117441	102634865	DOWN
Kcnh4	-1.92127	1.76716	24.1063	9.12E-07	0.000124131	380728	DOWN
Gm13630	-1.99411	-1.12688	24.0692	9.29E-07	0.000124833	102639009	DOWN
Rskr	2.65652	2.05163	24.0546	9.36E-07	0.000124833	216976	UP
C730002L08Rik	-2.29973	0.212012	24.0529	9.37E-07	0.000124833	320155	DOWN
Kcnt2	-1.30325	4.45502	24.047	9.40E-07	0.000124833	240776	DOWN
Slamf1	-1.79259	-1.10866	24.0237	9.52E-07	0.000125572	27218	DOWN
Phex	-1.53861	-0.638885	23.9955	9.66E-07	0.000125857	18675	DOWN
Erich5	1.9391	-0.618227	23.9952	9.66E-07	0.000125857	239368	UP
Ftl1-ps2	1.72831	4.0383	23.984	9.71E-07	0.000125857	434624	UP
Snai3	-2.61314	-0.670392	23.8577	1.04E-06	0.000133578	30927	DOWN
Sord	0.818555	5.06368	23.8171	1.06E-06	0.000135612	20322	UP
Zfp750	3.02673	-1.05552	23.6376	1.16E-06	0.000147986	319530	UP
Impg1	-2.14046	-1.56023	23.5199	1.24E-06	0.000156384	63859	DOWN
Tgm3	-2.24779	0.200374	23.4303	1.30E-06	0.000162879	21818	DOWN
Gm35161	-1.7281	-0.471437	23.32	1.37E-06	0.00017148	102638647	DOWN
Atp13a4	2.18191	2.71427	23.3019	1.38E-06	0.000172094	224079	UP
Hs3st1	-1.10032	4.64021	23.1723	1.48E-06	0.000183033	15476	DOWN
Btbd3	-1.25171	6.68198	23.0961	1.54E-06	0.000188261	228662	DOWN
Neurog2	-1.75727	0.305384	23.096	1.54E-06	0.000188261	11924	DOWN
Spry4	-0.950078	4.99675	22.946	1.67E-06	0.000202378	24066	DOWN
Lmo4	-0.727784	6.45307	22.9069	1.70E-06	0.000205373	16911	DOWN
Barx2	-2.00578	2.54965	22.7667	1.83E-06	0.00021967	12023	DOWN
Crabp2	2.01252	0.68373	22.5797	2.02E-06	0.000240778	12904	UP
2310026I22Rik	-2.35525	-2.53248	22.5508	2.05E-06	0.000243069	69593	DOWN
Gm4779	3.51714	-2.60302	22.5179	2.08E-06	0.000245894	102634296	UP
Lnp1	-2.31703	-1.04632	22.3892	2.23E-06	0.000261496	100503609	DOWN
Gm42189	-1.73857	-0.68358	22.2406	2.41E-06	0.000280985	105247005	DOWN
Ngef	-1.32848	6.15222	22.1364	2.54E-06	0.000295044	53972	DOWN
Dbh	-1.8768	-0.647086	22.0733	2.62E-06	0.00030234	13166	DOWN
Spata21	-1.89818	-0.848121	22.0688	2.63E-06	0.00030234	329972	DOWN
Car7	-1.87659	3.46644	21.9773	2.76E-06	0.000315413	12354	DOWN
Nfatc2	-1.40128	4.86422	21.6582	3.26E-06	0.000370484	18019	DOWN
Xirp2	-2.54864	-2.69731	21.5703	3.41E-06	0.000385823	241431	DOWN
S100a10	-0.986235	4.29263	21.3658	3.79E-06	0.00042697	20194	DOWN
Dusp5	-1.33762	2.84658	21.2997	3.93E-06	0.00043965	240672	DOWN
Sox11	0.775086	5.86935	21.2793	3.97E-06	0.000442031	20666	UP
Inhba	-1.10785	2.76331	21.1552	4.24E-06	0.000466807	16323	DOWN
Cd34	-1.19861	4.02077	21.1549	4.24E-06	0.000466807	12490	DOWN
Ptx4	-2.40422	-0.582752	21.1022	4.35E-06	0.000477373	68509	DOWN
Hs3st5	-1.34264	1.34141	21.0277	4.53E-06	0.000493758	319415	DOWN
Gm30102	2.89616	-1.86132	20.9788	4.64E-06	0.000503945	102631880	UP
Trib2	-0.765111	5.81349	20.8777	4.90E-06	0.000528585	217410	DOWN
Tbx2	-1.2519	3.06675	20.8063	5.08E-06	0.000545903	21385	DOWN
Cdhr1	1.32263	4.2628	20.7863	5.13E-06	0.00054888	170677	UP
Mical2	-1.54423	7.70751	20.7405	5.26E-06	0.000559367	320878	DOWN
Gm3230	-1.48204	0.588985	20.6657	5.47E-06	0.000578753	100041244	DOWN
Camkk2	-1.07987	7.4787	20.5015	5.96E-06	0.000624553	207565	DOWN
R3hdm1	-1.11442	7.19978	20.5011	5.96E-06	0.000624553	226412	DOWN
Gm14340	-2.45811	-2.60009	20.4367	6.16E-06	0.000642755	676369	DOWN
Omp	2.10585	-0.406209	20.0823	7.42E-06	0.000769801	18378	UP
Gm36904	-1.77045	-0.65066	19.9586	7.91E-06	0.000817085	102640966	DOWN
A930033H14Rik	-1.20907	0.806045	19.9499	7.95E-06	0.000817085	320700	DOWN
Sec1	1.81977	-1.72214	19.8781	8.25E-06	0.0008443	56546	UP
Gm3558	-1.48177	-0.142591	19.8575	8.34E-06	0.000849357	100041874	DOWN
Nhs	-0.883341	4.11791	19.8468	8.39E-06	0.000849711	195727	DOWN
Gm34871	-1.39762	1.58235	19.8386	8.43E-06	0.000849711	105242595	DOWN
Gm572	-1.71475	0.358618	19.8157	8.53E-06	0.000855895	230909	DOWN
Gm13383	-2.51427	-2.20599	19.797	8.61E-06	0.000860294	102632086	DOWN
Ahnak2	1.28764	4.55117	19.6818	9.15E-06	0.000909504	100041194	UP
Tbata	1.82879	0.775988	19.6556	9.27E-06	0.00091141	65971	UP
Stmnd1	-2.14442	-1.67482	19.6547	9.28E-06	0.00091141	380842	DOWN
Tmem158	-1.22908	5.42787	19.6513	9.29E-06	0.00091141	72309	DOWN
Adra1d	-1.23413	3.68745	19.5407	9.85E-06	0.000960719	11550	DOWN
Htr2c	-1.21751	2.56867	19.5332	9.89E-06	0.000960719	15560	DOWN
4933432I09Rik	-2.05939	-1.11569	19.4372	1.04E-05	0.00100566	66779	DOWN
Car10	-1.54948	5.34483	19.3962	1.06E-05	0.00102178	72605	DOWN
Blnk	1.3252	3.52531	19.3896	1.07E-05	0.00102178	17060	UP
Gm8624	1.65439	1.14248	19.2827	1.13E-05	0.0010758	667423	UP
Nanos1	-1.15443	3.38612	19.2616	1.14E-05	0.00108294	332397	DOWN
A730009L09Rik	-1.78301	0.526772	19.2249	1.16E-05	0.00109905	402727	DOWN
Gm32918	-1.84893	1.26664	19.2052	1.17E-05	0.00110558	102635630	DOWN
Gm35037	-1.86268	-1.60021	19.1792	1.19E-05	0.00111578	102638484	DOWN
Pla2g2f	2.72607	-2.20042	19.1336	1.22E-05	0.0011378	26971	UP
Synj2	-0.902152	5.55056	19.0973	1.24E-05	0.00115462	20975	DOWN
Plagl1	-0.749227	6.27233	19.0444	1.28E-05	0.00118193	22634	DOWN
2600014E21Rik	-1.66094	0.486903	19.0217	1.29E-05	0.00119089	102635707	DOWN
Slc7a1	-0.696728	6.75401	18.9527	1.34E-05	0.00122948	11987	DOWN
Tef	1.09004	8.39773	18.9179	1.36E-05	0.00124223	21685	UP
Slco1c1	-0.757603	6.33226	18.9167	1.37E-05	0.00124223	58807	DOWN
Rpl24	1.03008	4.47821	18.8759	1.40E-05	0.00126371	68193	UP
Hivep1	-0.799556	6.58441	18.8337	1.43E-05	0.00128651	110521	DOWN
Proser2	-1.62486	1.98418	18.8233	1.43E-05	0.00128811	227545	DOWN
Neurod2	1.44734	5.69689	18.761	1.48E-05	0.00132534	18013	UP
Lyst	0.680698	6.25194	18.7289	1.51E-05	0.00134217	17101	UP
Gm30510	-1.40815	-0.954969	18.6671	1.56E-05	0.00138064	102632435	DOWN
Ndst4	-1.28269	2.84495	18.6411	1.58E-05	0.00139384	64580	DOWN
Scn10a	-1.6201	1.93967	18.6271	1.59E-05	0.00139829	20264	DOWN
Cabp7	1.39359	4.13347	18.6031	1.61E-05	0.00141023	192650	UP
Hrob	1.29914	1.84309	18.5058	1.69E-05	0.001478	217216	UP
Klhl14	-2.08031	-0.956164	18.4498	1.74E-05	0.00151589	225266	DOWN
Gm10684	2.49283	-0.221402	18.4391	1.75E-05	0.0015183	100038468	UP
Gm35856	-1.76406	-1.50676	18.4087	1.78E-05	0.00153645	102639576	DOWN
Plcxd2	1.10705	6.15513	18.3847	1.80E-05	0.00154598	433022	UP
Bdnf	-1.34742	4.67487	18.3816	1.81E-05	0.00154598	12064	DOWN
Gm31525	-2.45747	-1.82033	18.3701	1.82E-05	0.00154915	102633779	DOWN
Kcnh8	-1.50891	-0.321684	18.3505	1.84E-05	0.001559	211468	DOWN
Smyd3	0.790441	4.46222	18.3294	1.86E-05	0.00157009	69726	UP
Kcng3	-1.71082	2.36323	18.3107	1.88E-05	0.00157933	225030	DOWN
1500035N22Rik	-1.83937	0.084581	18.2679	1.92E-05	0.00160893	70258	DOWN
Ptchd4	-0.760004	4.51042	18.25	1.94E-05	0.00161776	627626	DOWN
Kcnf1	-1.30517	5.9177	18.2183	1.97E-05	0.00163552	382571	DOWN
Hcrtr1	-1.61687	1.3016	18.2089	1.98E-05	0.00163552	230777	DOWN
Tmem44	-0.996042	6.61733	18.207	1.98E-05	0.00163552	224090	DOWN
Apold1	-1.25771	1.79813	18.1831	2.01E-05	0.00164828	381823	DOWN
Gpr3	-1.23032	3.12896	18.1776	2.01E-05	0.00164828	14748	DOWN
Pdp1	-0.873228	6.62517	18.1359	2.06E-05	0.00167832	381511	DOWN
Tnnt1	-1.42175	2.88204	18.0754	2.12E-05	0.00172586	21955	DOWN
Atp2c2	2.1059	-0.095293	18.0154	2.19E-05	0.00177438	69047	UP
Bmp3	-1.12545	2.64497	17.9925	2.22E-05	0.00178911	110075	DOWN
Gm30958	-2.13839	-1.16579	17.9783	2.23E-05	0.00179577	102633037	DOWN
Gm31465	-1.85405	-1.31621	17.9232	2.30E-05	0.00183614	102633704	DOWN
Pwwp2b	0.896993	4.15162	17.9217	2.30E-05	0.00183614	101631	UP
Gimap6	-1.48086	0.0856744	17.8839	2.35E-05	0.00186604	231931	DOWN
Gm34576	-2.31727	-1.97506	17.7674	2.50E-05	0.00197275	102637876	DOWN
Ass1	1.66141	3.88577	17.764	2.50E-05	0.00197275	11898	UP
Serpinb8	-1.64609	2.548	17.6189	2.70E-05	0.00212121	20725	DOWN
Gm39615	-2.03868	-1.42742	17.5528	2.79E-05	0.00218146	105243894	DOWN
Gsdma	1.32456	0.203077	17.5517	2.80E-05	0.00218146	57911	UP
Alk	-1.12043	2.76311	17.521	2.84E-05	0.002209	11682	DOWN
1700120C14Rik	-1.49243	-0.918142	17.3855	3.05E-05	0.00236359	73600	DOWN
Trabd2b	-1.26447	1.2259	17.3676	3.08E-05	0.0023773	666048	DOWN
Cbln4	-1.46867	1.93906	17.3542	3.10E-05	0.00238548	228942	DOWN
C7	-1.51259	-1.34699	17.3009	3.19E-05	0.00244459	109828	DOWN
Fbxo9	-0.774274	6.22033	17.2827	3.22E-05	0.00245932	71538	DOWN
Kcnk2	-0.693923	5.6158	17.2526	3.27E-05	0.0024896	16526	DOWN
1700086L19Rik	-1.34701	2.85456	17.2272	3.32E-05	0.00250777	74284	DOWN
Lbh	-0.752662	7.46196	17.2254	3.32E-05	0.00250777	77889	DOWN
Fign	-1.07156	1.80851	17.2083	3.35E-05	0.00252154	60344	DOWN
Tacr1	1.37771	1.25799	17.0842	3.58E-05	0.0026823	21336	UP
Gpr68	1.64064	3.44533	17.0617	3.62E-05	0.00270473	238377	UP
Zfp46	-0.6359	5.72288	16.9706	3.80E-05	0.00281929	22704	DOWN
Gm4995	1.43828	0.315238	16.9581	3.82E-05	0.00281929	105243727	UP
AI593442	-1.26651	6.73157	16.9495	3.84E-05	0.00281929	330941	DOWN
Gm34299	-1.38964	-0.279621	16.936	3.87E-05	0.00281929	102637508	DOWN
Gm32847	-1.70547	-1.78131	16.9352	3.87E-05	0.00281929	102635539	DOWN
Prph	2.69352	2.07064	16.9352	3.87E-05	0.00281929	19132	UP
Pcsk9	-1.25218	-0.466414	16.9332	3.87E-05	0.00281929	100102	DOWN
Gm32224	1.82228	-0.896963	16.9306	3.88E-05	0.00281929	102634702	UP
Dusp4	-1.03838	5.10034	16.9163	3.91E-05	0.00283087	319520	DOWN
Nptx1	1.46582	7.63992	16.8777	3.99E-05	0.00287936	18164	UP
Sphk1	0.86247	3.98468	16.8628	4.02E-05	0.00289226	20698	UP
Neu2	-1.36803	0.337861	16.8452	4.06E-05	0.00290935	23956	DOWN
Spta1	-1.15606	3.29937	16.7701	4.22E-05	0.00301677	20739	DOWN
Gm19582	-1.54971	-0.840934	16.7357	4.30E-05	0.00306168	100503175	DOWN
Gm30694	-1.28611	-0.65423	16.7231	4.33E-05	0.00307191	102632688	DOWN
Samd14	0.75475	5.83465	16.6469	4.50E-05	0.00318721	217125	UP
Gm11525	1.45057	-0.913197	16.6	4.62E-05	0.00325619	100502635	UP
Rxfp2	-1.45901	-1.40287	16.5091	4.84E-05	0.00340473	140498	DOWN
Stard8	-0.681471	5.71852	16.4489	5.00E-05	0.00350321	236920	DOWN
Adamts2	1.05611	2.77854	16.429	5.05E-05	0.00352862	216725	UP
Rxfp3	1.33474	1.10644	16.3364	5.30E-05	0.00369315	239336	UP
Grm1	1.35548	4.74459	16.2996	5.41E-05	0.00375334	14816	UP
LOC118568718	1.13743	4.973	16.292	5.43E-05	0.00375626	118568718	UP
Gm33045	-1.49968	-1.38869	16.2681	5.50E-05	0.00379166	102635797	DOWN
Fzd10os	-1.15412	2.07886	16.2558	5.53E-05	0.00380409	319616	DOWN
Gpx4	0.747653	6.38653	16.2107	5.67E-05	0.00388317	625249	UP
Gm3693	-1.80423	0.101852	16.15	5.85E-05	0.00399674	100042143	DOWN
Mrgpre	0.764788	4.05487	16.1241	5.93E-05	0.00403276	244238	UP
Spata13	0.820878	5.44419	16.121	5.94E-05	0.00403276	219140	UP
Pgam2	1.3755	3.55809	16.1068	5.99E-05	0.00405014	56012	UP
Cdk5r2	-1.37672	7.9892	16.047	6.18E-05	0.00416707	12570	DOWN
Chac1	-0.994603	5.14876	15.9969	6.34E-05	0.00426537	69065	DOWN
Gm38808	-1.72007	-1.28463	15.986	6.38E-05	0.00427649	105242653	DOWN
Flrt2	-0.719773	5.56022	15.9521	6.50E-05	0.00434014	399558	DOWN
Hivep2	-1.06762	7.95441	15.938	6.54E-05	0.00435884	15273	DOWN
A730060N03Rik	-1.57124	4.05242	15.9181	6.61E-05	0.00439133	102640344	DOWN
Mycn	-1.32896	2.43934	15.8519	6.85E-05	0.00453353	18109	DOWN
Gm11419	-1.4479	2.28302	15.8327	6.92E-05	0.00456572	102634309	DOWN
Sprr1a	2.51068	1.87715	15.7481	7.24E-05	0.00475977	20753	UP
Gm40331	1.80206	-1.55521	15.7299	7.31E-05	0.00479096	105244779	UP
Wfs1	0.71991	7.26235	15.7124	7.37E-05	0.00482083	22393	UP
Twist2	-2.16492	-1.60647	15.6966	7.44E-05	0.00484639	13345	DOWN
Palmd	-1.48274	3.10549	15.6269	7.71E-05	0.00501294	114301	DOWN
Gm52877	-1.51193	-0.0407475	15.5726	7.94E-05	0.00514348	115490372	DOWN
Igsf8	0.645322	7.2375	15.5634	7.98E-05	0.00515293	140559	UP
Vldlr	-0.62001	6.92889	15.5431	8.06E-05	0.00518149	22359	DOWN
Ccdc188	-1.69367	0.350036	15.5416	8.07E-05	0.00518149	102638083	DOWN
Camkk1	1.3761	5.96318	15.4993	8.25E-05	0.00527953	55984	UP
Osbpl3	-0.733285	5.58016	15.4948	8.27E-05	0.00527953	71720	DOWN
Gm46038	-1.95975	-1.90274	15.4457	8.49E-05	0.00540232	108167530	DOWN
Adcy8	-1.09776	3.72988	15.4191	8.61E-05	0.0054628	11514	DOWN
Lurap1l	-1.0242	3.46251	15.4087	8.66E-05	0.00547669	52829	DOWN
Ptn	-0.823061	7.65181	15.3986	8.71E-05	0.00548958	19242	DOWN
Gm13498	1.06084	4.047	15.3294	9.03E-05	0.0056778	227885	UP
Gm10639	1.94961	-2.23777	15.3219	9.07E-05	0.00568358	NA	UP
Lingo3	-1.00619	5.27087	15.3081	9.13E-05	0.00570845	237403	DOWN
Nhlh2	1.65114	-1.34084	15.2875	9.23E-05	0.005743	18072	UP
Mroh1	0.650859	7.22112	15.2857	9.24E-05	0.005743	223658	UP
C130071C03Rik	-0.604558	5.98854	15.2744	9.30E-05	0.00575126	320203	DOWN
Aldoart1	0.908026	4.48483	15.2721	9.31E-05	0.00575126	353204	UP
Gabra4	-1.11748	5.55118	15.24	9.47E-05	0.00582639	14397	DOWN
Pde5a	-0.852934	3.92625	15.2348	9.49E-05	0.00582639	242202	DOWN
Gm46107	-2.72075	-2.22294	15.2309	9.51E-05	0.00582639	108167644	DOWN
Pak6	-1.01144	5.72759	15.2258	9.54E-05	0.00582639	214230	DOWN
Brinp1	-1.18316	6.96523	15.1709	9.82E-05	0.00598114	56710	DOWN
Lonrf3	0.7532	5.24358	15.1516	9.92E-05	0.00602557	74365	UP
Pld5	-1.05023	2.13458	15.1364	0.000100016	0.00605704	319455	DOWN
Scx	1.29158	1.10713	15.116	0.000101104	0.00610565	20289	UP
Kmo	-1.59181	-2.09756	15.0148	0.000106674	0.0064235	98256	DOWN
Gm20190	1.42512	2.50608	15.0096	0.000106968	0.0064235	102636795	UP
Dbpht2	-1.15804	4.07567	14.9768	0.000108839	0.00651751	386753	DOWN
A930002C04Rik	-1.54628	-0.560642	14.9163	0.000112387	0.00671122	319467	DOWN
Fam163a	-1.44366	3.26918	14.9096	0.000112787	0.00671632	329274	DOWN
Mir692-1	1.67804	0.226202	14.8617	0.000115687	0.00686989	751529	UP
Dnajb2	0.639494	6.30141	14.841	0.000116966	0.0069266	56812	UP
Cdh6	-0.849456	5.16979	14.8016	0.000119433	0.00705314	12563	DOWN
Evc2	0.701427	4.98035	14.7785	0.000120908	0.00712058	68525	UP
Glt8d2	2.05279	1.00727	14.6748	0.000127746	0.0075026	74782	UP
B3galt2	-0.880411	4.07624	14.6632	0.000128529	0.0075279	26878	DOWN
Fnip2	0.655801	5.49542	14.5948	0.000133285	0.00778517	329679	UP
Gdf11	0.572403	5.88419	14.5739	0.000134766	0.00785018	14561	UP
Gpr101	-1.49537	-0.549136	14.5562	0.000136041	0.00790297	245424	DOWN
Dusp7	-0.825292	5.86397	14.5461	0.000136771	0.00792213	235584	DOWN
Areg	-1.72424	-2.29245	14.5361	0.000137501	0.00792213	11839	DOWN
Bhlhe41	0.637562	6.5328	14.5333	0.000137701	0.00792213	79362	UP
Gm15663	-1.01622	2.38315	14.5313	0.000137854	0.00792213	327812	DOWN
Scgn	-1.34819	-0.985321	14.5251	0.000138307	0.0079269	214189	DOWN
Plppr4	-1.05183	7.35273	14.5103	0.000139396	0.00796796	229791	DOWN
Plppr5	-0.972184	5.64289	14.5	0.000140161	0.00798901	75769	DOWN
Wdr91	0.645083	5.17806	14.4878	0.000141069	0.00798901	101240	UP
Upk1b	2.68853	-1.19645	14.4865	0.000141166	0.00798901	22268	UP
Gm31815	-1.58418	-2.13299	14.4853	0.000141259	0.00798901	102634163	DOWN
Ebf2	-1.69004	-0.379111	14.4198	0.000146255	0.00823659	13592	DOWN
Cbarp	-0.925093	7.50479	14.4179	0.000146408	0.00823659	100503659	DOWN
Npas2	-0.955912	4.02556	14.4033	0.000147543	0.00826304	18143	DOWN
Pdk2	0.695223	6.59072	14.4019	0.000147651	0.00826304	18604	UP
Gm2897	-1.10755	0.295395	14.3902	0.000148574	0.00829302	100040671	DOWN
A430027H14Rik	-1.16845	-0.997606	14.3207	0.000154163	0.00858253	115487348	DOWN
Rpl11	0.838956	4.80022	14.3157	0.000154566	0.00858265	67025	UP
Efna1	1.23807	2.16163	14.2396	0.000160952	0.00891405	13636	UP
Smim38	1.3548	-0.831648	14.2266	0.000162063	0.00895241	100040049	UP
Ccdc71l	0.624171	5.38345	14.2139	0.000163162	0.00896966	72123	UP
Cap2	-0.850981	6.93074	14.2133	0.000163214	0.00896966	67252	DOWN
Lgals3	1.14869	5.77605	14.1814	0.000166003	0.00909951	16854	UP
Htr2a	-1.3127	2.67085	14.1764	0.000166447	0.00910051	15558	DOWN
Olfm4	1.73539	-0.322026	14.1283	0.000170758	0.00931239	380924	UP
Ptprh	1.4644	0.479881	14.0804	0.000175159	0.00952809	545902	UP
Scg2	-0.808568	7.05136	14.0635	0.000176737	0.00958955	20254	DOWN
B230209E15Rik	-1.20043	4.14857	14.058	0.000177254	0.00959325	319752	DOWN
F730016J06Rik	-1.74101	-1.51138	13.9424	0.000188502	0.0101762	100504177	DOWN
Baiap2l2	-1.11368	0.602884	13.8971	0.000193098	0.0103981	207495	DOWN
4930526F13Rik	-1.4871	-1.95587	13.8796	0.000194901	0.0104534	75193	DOWN
P2rx5	1.17533	2.08752	13.8777	0.000195102	0.0104534	94045	UP
Gm32974	-1.47822	-0.202122	13.8701	0.000195894	0.0104695	102635703	DOWN
Gm32793	-1.55632	0.632093	13.8647	0.000196449	0.010473	102635461	DOWN
Dsg1b	-1.45018	-1.94673	13.8169	0.000201512	0.0107162	225256	DOWN
Gm31740	-1.35869	-0.894837	13.6711	0.000217783	0.0115528	102634064	DOWN
Slc16a11	1.2299	3.01953	13.6517	0.00022004	0.0116436	216867	UP
Cck	-1.34143	6.60573	13.6077	0.000225261	0.0118905	12424	DOWN
Kcnq5	-1.1803	5.27146	13.5908	0.000227291	0.0119681	226922	DOWN
Dlx1	-0.835428	4.65135	13.5817	0.000228396	0.0119967	13390	DOWN
Pcdh20	-0.926863	4.40925	13.566	0.000230318	0.012068	219257	DOWN
Gm3248	-1.17283	-1.03852	13.551	0.000232164	0.012135	100041279	DOWN
Gm46538	-1.6951	-1.82476	13.476	0.000241633	0.0125991	108168265	DOWN
Srl	-0.779997	4.66273	13.3508	0.000258314	0.0134361	106393	DOWN
Spsb4	-0.724492	4.37909	13.3438	0.000259274	0.0134533	211949	DOWN
H2-Q5	1.45981	1.18686	13.3193	0.000262687	0.0135974	15016	UP
Hspb7	-1.55505	-1.21656	13.306	0.000264551	0.01366	29818	DOWN
Gm31458	1.73713	0.788161	13.2998	0.000265434	0.01366	102633697	UP
Shisa2	-0.980249	0.270229	13.2971	0.000265814	0.01366	219134	DOWN
Gm8264	1.43818	-0.106164	13.2891	0.000266956	0.0136858	666738	UP
Crhbp	-1.60413	5.46367	13.272	0.000269394	0.0137778	12919	DOWN
Trim9	-0.884269	8.0327	13.2596	0.000271191	0.0138365	94090	DOWN
Ankdd1a	1.43502	1.40478	13.2477	0.00027291	0.0138911	330963	UP
Macc1	-1.77689	-1.99081	13.2364	0.000274571	0.0139183	238455	DOWN
Usp50	2.11326	-1.42071	13.2352	0.000274746	0.0139183	75083	UP
Scn4a	1.64396	-2.2181	13.2169	0.00027743	0.014021	110880	UP
Diras2	-1.29545	7.01178	13.1659	0.000285092	0.0143743	68203	DOWN
Sorbs2	-0.670129	7.52303	13.0927	0.000296449	0.0149118	234214	DOWN
Mybpc3	-1.59745	0.402409	13.0699	0.000300079	0.0150213	17868	DOWN
Pip5kl1	1.34352	2.48856	13.0682	0.000300346	0.0150213	227733	UP
Gadd45g	0.685837	5.36472	13.0634	0.000301118	0.0150213	23882	UP
Gdf10	-1.12928	1.01099	13.0614	0.000301438	0.0150213	14560	DOWN
Anpep	1.11828	4.02986	13.0263	0.000307151	0.0152704	16790	UP
Sgtb	-0.969004	6.07911	12.9999	0.000311506	0.015451	218544	DOWN
Mctp1	-0.713205	4.19023	12.985	0.000314003	0.0155388	78771	DOWN
Inpp5f	-0.596278	6.57381	12.9668	0.000317071	0.0156544	101490	DOWN
Gm20063	-1.62277	-1.71748	12.9412	0.000321428	0.015811	100504101	DOWN
Gm32836	-1.71082	-1.90491	12.9395	0.000321722	0.015811	102635524	DOWN
Gm13016	-1.20012	-0.1715	12.9329	0.000322858	0.0158304	329970	DOWN
Rps15a	0.583659	5.7698	12.9053	0.000327649	0.0160286	267019	UP
Mat2b	-0.687491	6.3023	12.8983	0.000328874	0.0160518	108645	DOWN
Asap2	-0.591546	6.26124	12.8677	0.000334302	0.0162795	211914	DOWN
Adrb1	-0.629619	4.92554	12.848	0.000337847	0.0163926	11554	DOWN
Gm28707	-1.5757	-1.59804	12.8462	0.000338157	0.0163926	108168079	DOWN
Stac2	1.17967	6.95952	12.8418	0.000338968	0.0163947	217154	UP
Snx8	0.698145	5.33058	12.8346	0.000340277	0.0164209	231834	UP
Ccdc74a	0.810997	3.96364	12.8194	0.000343036	0.0165167	72315	UP
Nol4	-1.10222	5.37863	12.8143	0.000343984	0.0165251	319211	DOWN
Rps21	0.77275	5.34475	12.8063	0.000345453	0.0165585	66481	UP
Kcnj2	-0.864017	3.10086	12.791	0.0003483	0.0166576	16518	DOWN
Fgf13	-0.778135	6.3913	12.7821	0.000349945	0.0166989	14168	DOWN
Nr4a3	-1.36958	2.93643	12.7713	0.000351986	0.0167589	18124	DOWN
Ebp	0.64151	4.57782	12.7575	0.000354583	0.0168451	13595	UP
Gm17501	-1.19612	1.29352	12.7149	0.000362762	0.0171954	100216343	DOWN
LOC118568240	-1.37115	-1.7522	12.7036	0.000364943	0.0172605	NA	DOWN
Gng4	-1.05996	5.90146	12.6764	0.000370308	0.017461	14706	DOWN
Chit1	1.9391	-1.78375	12.6738	0.000370815	0.017461	71884	UP
Zfp804b	-1.45031	-0.0113607	12.6549	0.000374582	0.0175996	207618	DOWN
Gm20594	1.48111	1.64923	12.6482	0.000375926	0.017624	100463512	UP
Gm45904	-1.19745	-0.79387	12.5887	0.000388085	0.0181542	115486963	DOWN
Gm38864	-1.46807	-1.02877	12.5785	0.000390202	0.0182134	105242722	DOWN
Apol7a	1.47956	-0.645005	12.4549	0.0004169	0.0194172	75761	UP
Gm41305	-1.09467	-0.0702103	12.4237	0.000423928	0.0197016	105245927	DOWN
Ctxn2	1.27802	0.729389	12.406	0.000427952	0.0198455	381418	UP
Gnb5	-0.690715	6.50791	12.3978	0.000429838	0.0198866	14697	DOWN
Etv1	-0.666288	4.73513	12.3911	0.000431378	0.0198866	14009	DOWN
Gm40841	1.14095	5.60445	12.3873	0.00043226	0.0198866	105245375	UP
Mgst3	-0.77993	5.08426	12.386	0.000432561	0.0198866	66447	DOWN
Trdn	-1.394	-1.85204	12.3552	0.000439759	0.0201742	76757	DOWN
Gm32510	-0.947802	2.68506	12.3458	0.000441979	0.0202077	102635086	DOWN
Fam81a	-1.01698	6.79911	12.3441	0.00044238	0.0202077	76886	DOWN
Cish	0.839119	4.16124	12.3378	0.000443884	0.0202331	12700	UP
Lemd1	-1.11063	0.676214	12.3309	0.000445512	0.0202641	213409	DOWN
Gm41442	-1.08219	2.83262	12.3254	0.000446844	0.0202816	105246099	DOWN
Myh2	-1.34649	-1.83762	12.3093	0.000450701	0.0204133	17882	DOWN
Bach1	0.581775	5.2804	12.2836	0.000456964	0.0206532	12013	UP
Gm46623	-1.84343	-1.50651	12.2659	0.000461321	0.0207946	108168379	DOWN
1110032F04Rik	-1.03258	2.9435	12.263	0.000462036	0.0207946	68725	DOWN
Ppp1r1c	-1.49463	-0.0993125	12.241	0.000467519	0.0209971	75276	DOWN
Tfap2d	-0.964369	2.55158	12.2298	0.000470315	0.0210437	226896	DOWN
Rph3a	-1.06042	8.41424	12.229	0.000470526	0.0210437	19894	DOWN
Itga11	1.02826	0.655187	12.2078	0.000475903	0.021225	319480	UP
Atf4	-0.640645	7.63972	12.2052	0.000476564	0.021225	11911	DOWN
Mal2	-0.960347	6.24274	12.1932	0.000479637	0.0212751	105853	DOWN
Cox8b	1.28125	-0.980535	12.193	0.00047968	0.0212751	12869	UP
Rps7	0.876503	4.75424	12.1861	0.000481471	0.0213103	20115	UP
Alkal2	-1.32059	-0.137975	12.1569	0.000489074	0.0216021	100294583	DOWN
Dusp1	-0.778254	4.11283	12.1414	0.000493139	0.0217368	19252	DOWN
Uap1l1	0.933674	5.81536	12.1284	0.000496588	0.0218437	227620	UP
Thrb	-0.855036	5.5826	12.1024	0.000503574	0.0221056	21834	DOWN
Gm52252	-1.01401	-0.110468	12.0942	0.000505784	0.0221571	115488646	DOWN
Tac4	-1.47033	-1.03081	12.0879	0.000507508	0.0221871	93670	DOWN
Gm39332	2.2234	-1.93133	12.0833	0.000508757	0.0221963	105243398	UP
Gabra1	-1.19254	7.08814	12.0418	0.000520211	0.0226498	14394	DOWN
A330074K22Rik	0.894228	3.67189	12.0337	0.000522476	0.0227022	434353	UP
6530403H02Rik	1.33423	-0.896824	12.0048	0.000530624	0.0230088	320739	UP
Ldoc1	-1.36585	-1.68406	11.9987	0.000532371	0.0230088	434784	DOWN
Ankrd1	-1.75981	-1.38776	11.9959	0.000533181	0.0230088	107765	DOWN
Gm8618	1.56428	-1.15102	11.9936	0.000533836	0.0230088	667414	UP
Npy	-0.797783	5.18089	11.9861	0.000535998	0.0230176	109648	DOWN
8430415O14Rik	-1.49656	-1.86599	11.9854	0.000536194	0.0230176	71484	DOWN
Clec11a	-1.14017	1.27089	11.9723	0.000539986	0.0230898	20256	DOWN
C230034O21Rik	-1.28033	1.50134	11.9689	0.000540954	0.0230898	102632538	DOWN
Rad51ap2	-1.21395	-1.30814	11.9678	0.000541292	0.0230898	209550	DOWN
Scn3b	-0.882335	5.22521	11.9646	0.000542197	0.0230898	235281	DOWN
Noct	-0.586671	5.50613	11.9502	0.000546426	0.0231837	12457	DOWN
Gm37679	-1.53903	-1.32903	11.9497	0.000546571	0.0231837	115487136	DOWN
Ptgds	0.940523	4.27558	11.93	0.000552377	0.0233836	19215	UP
LOC118568281	0.999793	3.34771	11.9151	0.000556812	0.0234348	118568281	UP
Rasgrf2	0.980957	6.3205	11.9138	0.000557193	0.0234348	19418	UP
Pamr1	-0.763374	3.65699	11.9119	0.000557762	0.0234348	210622	DOWN
Gm31075	-1.33247	-0.902335	11.9112	0.000557972	0.0234348	102633185	DOWN
Rps28	0.772068	4.42683	11.9042	0.000560079	0.0234772	54127	UP
Aifm3	1.19084	4.56994	11.8846	0.000565994	0.0236787	72168	UP
Gm30177	-1.26794	0.845203	11.8641	0.000572261	0.0238628	102631989	DOWN
Gpr12	-1.02616	3.48283	11.8629	0.000572628	0.0238628	14738	DOWN
Mreg	0.864607	2.7976	11.8425	0.000578948	0.0240025	381269	UP
Gm32458	-1.36275	-2.2039	11.8423	0.000579015	0.0240025	102635017	DOWN
Sptssb	-1.32432	1.43933	11.8412	0.000579346	0.0240025	66183	DOWN
LOC105246914	-1.32524	-0.205767	11.8313	0.000582431	0.0240836	105246914	DOWN
Fat3	-0.800167	5.99878	11.8061	0.000590358	0.0243642	270120	DOWN
Gm8158	1.29926	-0.106067	11.7583	0.000605732	0.0249282	666548	UP
Ntf3	1.30727	0.00543622	11.7564	0.000606356	0.0249282	18205	UP
Rpl39	0.706458	4.6251	11.7369	0.000612724	0.0251417	67248	UP
Lgi4	0.854899	3.62338	11.7268	0.000616079	0.0252309	243914	UP
Gm14285	-1.26337	-0.209345	11.6808	0.00063148	0.0258122	102632893	DOWN
Aldh1a3	-1.31265	1.70684	11.6628	0.000637635	0.026014	56847	DOWN
Fam13b	-0.586015	5.95231	11.6556	0.000640078	0.026064	225358	DOWN
Usp35	0.547927	5.05723	11.6507	0.000641778	0.0260835	244144	UP
Urah	1.5093	-2.12302	11.6412	0.000645072	0.0261637	76974	UP
Syt17	0.96517	4.89955	11.6379	0.000646198	0.0261637	110058	UP
Gm33610	1.14063	0.981063	11.6156	0.000653994	0.0264293	102636591	UP
Atp6v1b1	1.61999	-2.33301	11.6099	0.000656001	0.0264604	110935	UP
Gm35925	-1.43925	-1.35125	11.5922	0.000662286	0.0266636	102639667	DOWN
Ccl8	1.8616	-1.88383	11.5596	0.000674008	0.0270845	20307	UP
Gabrr1	-1.5621	-2.40417	11.556	0.000675309	0.0270858	14408	DOWN
Hal	1.79572	3.49029	11.5446	0.00067945	0.0271691	15109	UP
Gabra5	-1.07584	4.1324	11.5433	0.000679926	0.0271691	110886	DOWN
Psme2	0.996103	2.33845	11.5243	0.00068693	0.0273977	19188	UP
Armcx6	0.801735	3.05705	11.4685	0.000707851	0.0281796	278097	UP
Zbtb16	-0.678308	5.85991	11.4546	0.000713167	0.0283385	235320	DOWN
Col26a1	-0.882004	2.56698	11.4481	0.000715664	0.0283849	140709	DOWN
Spred2	-0.544108	6.71189	11.4252	0.000724543	0.0286737	114716	DOWN
R3hdm2	-0.636522	7.22673	11.4224	0.000725627	0.0286737	71750	DOWN
Aloxe3	1.1898	1.62774	11.411	0.0007301	0.0287564	23801	UP
Ttc39b	-0.665198	6.53644	11.4102	0.000730412	0.0287564	69863	DOWN
Slc2a13	-0.916551	6.41978	11.3992	0.000734749	0.028874	239606	DOWN
Lrp8os2	1.29805	-0.378984	11.393	0.000737232	0.0289184	619295	UP
Kit	-0.934928	5.1739	11.3856	0.000740151	0.0289798	16590	DOWN
Slc41a3	0.827031	3.44206	11.3488	0.000754967	0.0295058	71699	UP
Gm12522	1.06158	-0.332651	11.3295	0.000762862	0.0297132	100038453	UP
P2rx1	1.48456	-1.3332	11.329	0.000763052	0.0297132	18436	UP
Fndc9	-1.15171	-0.683703	11.2772	0.000784632	0.0304633	320116	DOWN
Uckl1os	-0.975913	0.607698	11.276	0.000785167	0.0304633	100271841	DOWN
Kctd15	-0.570245	5.28458	11.269	0.000788122	0.0305226	233107	DOWN
Gstm3	1.42929	1.60316	11.2523	0.000795248	0.0307429	14864	UP
Rpl23	0.764879	5.70236	11.248	0.000797089	0.0307584	65019	UP
Pdgfa	-0.564812	6.85504	11.2392	0.000800889	0.0308337	18590	DOWN
Dgkz	-0.681915	7.34059	11.2366	0.000801989	0.0308337	104418	DOWN
Gm41635	-1.18247	-1.01406	11.2334	0.000803367	0.0308337	105246334	DOWN
Rps23	0.842515	4.04156	11.2108	0.00081323	0.0311563	66475	UP
Gm31087	-1.35258	0.198812	11.197	0.000819279	0.0313319	102633199	DOWN
Nkapd1	-0.580785	4.53415	11.1821	0.000825895	0.0315285	270156	DOWN
Gm46853	-1.02944	-0.961303	11.168	0.000832213	0.0317131	108168941	DOWN
Kcnj4	-1.0914	6.41865	11.1177	0.000855078	0.0325265	16520	DOWN
Chrna3	-1.33887	0.703871	11.1084	0.000859398	0.0326327	110834	DOWN
Gabrd	-1.3226	5.36266	11.0971	0.000864614	0.0327361	14403	DOWN
Gm32309	1.52488	0.535158	11.0959	0.000865183	0.0327361	102634811	UP
LOC118568798	-1.07583	1.36451	11.0893	0.000868274	0.032795	NA	DOWN
Dnajb5	-0.673803	6.97478	11.071	0.000876873	0.0330613	56323	DOWN
Gm46122	-1.26521	-1.68793	11.0583	0.000882894	0.0332298	108167667	DOWN
A330069K06Rik	-1.45297	-2.16467	11.0242	0.000899306	0.0337173	213544	DOWN
Cln6	0.617631	4.07215	11.0235	0.00089962	0.0337173	76524	UP
Dio3	0.982684	3.64673	11.0216	0.00090058	0.0337173	107585	UP
Rasef	-1.23374	-1.76522	11.0033	0.000909512	0.0339922	242505	DOWN
LOC115486929	-1.29037	-1.62765	10.9669	0.000927514	0.0346045	115486929	DOWN
Npy2r	1.10286	1.92367	10.9564	0.000932797	0.0346847	18167	UP
LOC118567429	-1.06213	-0.159473	10.9562	0.000932908	0.0346847	NA	DOWN
Kcnh7	-1.1075	6.79914	10.9467	0.000937711	0.0348028	170738	DOWN
Prdx6b	1.32084	-0.739588	10.9359	0.000943162	0.0349444	320769	UP
Prkar2b	-0.839701	4.94214	10.9316	0.000945391	0.0349664	19088	DOWN
Gpr63	-0.790999	3.41303	10.9131	0.000954878	0.0351675	81006	DOWN
Rasal2	-0.637368	6.75484	10.913	0.000954935	0.0351675	226525	DOWN
Ksr1	0.526146	6.52355	10.9114	0.000955763	0.0351675	16706	UP
Ptpn5	-0.965889	5.87834	10.9052	0.000958937	0.0351974	19259	DOWN
Zfhx2os	1.1648	0.309758	10.9034	0.000959871	0.0351974	432855	UP
Slco1b2	-1.20475	-1.61659	10.8931	0.000965251	0.0353341	28253	DOWN
Colec11	1.41285	-1.77162	10.8883	0.000967752	0.0353651	71693	UP
Gm53058	-1.16265	-0.15187	10.879	0.000972618	0.0354823	118027462	DOWN
Ccdc126	0.715461	3.8848	10.8514	0.000987202	0.035953	57895	UP
Stat2	0.580312	5.35147	10.8404	0.000993077	0.0360906	20847	UP
Dcdc2c	-1.66066	-2.2708	10.838	0.000994358	0.0360906	68511	DOWN
Spag5	0.912674	3.77244	10.8225	0.00100274	0.036323	54141	UP
Rpl5	0.813214	5.19159	10.8199	0.00100416	0.036323	100503670	UP
Lrat	-1.1059	2.12563	10.8126	0.00100814	0.0364056	79235	DOWN
Nkrf	-0.720351	4.97112	10.7852	0.00102316	0.0368855	77286	DOWN
F7	1.99676	-1.83462	10.7544	0.00104032	0.0374412	14068	UP
Kcng4	0.975521	4.18431	10.7433	0.00104659	0.0376034	66733	UP
Gm12816	0.810234	4.32745	10.7279	0.0010553	0.0378484	433745	UP
Pdrg1	0.531501	5.77989	10.725	0.00105695	0.0378484	68559	UP
Cys1	0.947778	2.57941	10.6854	0.00107986	0.0386039	12879	UP
Lancl3	-0.931306	2.64191	10.6771	0.00108473	0.0387133	236285	DOWN
Zfas1	0.65047	4.3359	10.664	0.00109241	0.0389224	68949	UP
Sertm1	-0.910552	4.00198	10.6488	0.0011014	0.0391775	329641	DOWN
Slc2a5	1.3151	0.170346	10.6304	0.00111244	0.0395044	56485	UP
Gm35824	1.53843	-2.34958	10.6229	0.00111697	0.0395996	102639532	UP
Gm6570	1.11656	0.419201	10.6115	0.00112389	0.039779	625281	UP
Gm12538	0.850246	1.62096	10.6038	0.00112853	0.0398772	619973	UP
Gm33738	1.70602	-1.6682	10.588	0.00113822	0.0401532	102636754	UP
Gm39043	-1.74212	-2.48398	10.5842	0.00114058	0.0401701	105242985	DOWN
Necab1	-1.1384	4.89695	10.5812	0.00114245	0.0401701	69352	DOWN
Gm30375	-0.986674	-1.15271	10.5767	0.00114521	0.0402008	102632244	DOWN
Gm33210	-1.3638	-1.07174	10.572	0.00114813	0.0402076	102636019	DOWN
Trib3	-0.8992	4.59021	10.5703	0.00114916	0.0402076	228775	DOWN
St6gal2	-1.03897	3.87291	10.5504	0.00116162	0.0405769	240119	DOWN
Gm5218	1.46669	-1.28206	10.5285	0.00117548	0.0409943	108168218	UP
Cth	-0.889187	3.92201	10.5123	0.00118582	0.0412875	107869	DOWN
4930519K11Rik	-1.6188	-2.26377	10.4987	0.00119459	0.0415251	78019	DOWN
Fibin	-0.874142	3.18663	10.483	0.0012048	0.0417852	67606	DOWN
Unc5d	-1.00719	3.57334	10.4812	0.00120598	0.0417852	210801	DOWN
Gm46533	1.17217	2.64416	10.4753	0.00120984	0.0418511	108168260	UP
Cckbr	-1.4041	4.69725	10.4682	0.00121448	0.0419116	12426	DOWN
Crcp	0.573201	5.00608	10.4666	0.00121551	0.0419116	12909	UP
TrnE	-1.05055	2.23515	10.4378	0.0012346	0.0425012	17729	DOWN
Ltb	-1.23356	-1.71072	10.421	0.00124591	0.0428093	16994	DOWN
Slit1	1.03905	5.1103	10.4186	0.00124755	0.0428093	20562	UP
Naca	0.68946	5.20857	10.4076	0.00125499	0.0429955	17938	UP
Cygb	1.07974	6.11643	10.4045	0.00125709	0.0429984	114886	UP
Gm39385	1.30907	-1.56489	10.3983	0.00126128	0.043073	105243471	UP
Gm33746	-0.941389	0.165986	10.3911	0.00126626	0.0431338	102636765	DOWN
Filip1l	-0.961437	1.85776	10.3899	0.0012671	0.0431338	78749	DOWN
Dock5	-0.730884	3.2727	10.3758	0.00127678	0.0433945	68813	DOWN
Lrrc6	-0.858874	0.888637	10.37	0.0012808	0.0434293	NA	DOWN
Wnt10b	1.29221	-0.460386	10.3684	0.00128187	0.0434293	22410	UP
Smco3	0.899789	0.316295	10.3591	0.00128838	0.0435807	654818	UP
B3galt5	0.649572	5.2534	10.3219	0.00131458	0.0443095	93961	UP
Rara	-0.669601	4.68016	10.3217	0.00131473	0.0443095	19401	DOWN
Gm13446	-1.14282	2.03382	10.3197	0.00131615	0.0443095	100042194	DOWN
Gm12536	-1.18478	-1.03788	10.3028	0.00132826	0.044647	102638251	DOWN
Gask1b	-1.11444	2.37734	10.2968	0.00133261	0.0447229	68659	DOWN
Rpl3	0.68549	6.28191	10.2822	0.00134321	0.0450082	27367	UP
Pcp4	-0.751694	6.69567	10.2761	0.00134768	0.0450872	18546	DOWN
Adra1b	-0.700019	3.45897	10.2708	0.00135155	0.0451459	11548	DOWN
D830030K20Rik	-1.02709	0.593361	10.2665	0.0013547	0.0451806	320333	DOWN
Fosl2	-0.632218	5.37818	10.263	0.00135722	0.0451941	14284	DOWN
Fabp5	0.888288	5.95074	10.2351	0.00137795	0.0458132	16592	UP
Stx1a	-1.02077	6.03165	10.2216	0.00138806	0.0460777	20907	DOWN
Cntn2	0.852453	6.58961	10.1984	0.00140564	0.0465889	21367	UP
Mir365-1	-1.58433	-2.6325	10.1953	0.001408	0.0465947	723899	DOWN
Bid	0.624278	4.34002	10.1827	0.00141762	0.0468406	12122	UP
Opn1mw	1.57791	-1.71425	10.156	0.00143835	0.0474521	14539	UP
Cox7c	0.862411	4.50245	10.1513	0.00144201	0.0474996	12867	UP
Sema3c	-0.507618	5.51879	10.1248	0.00146286	0.0481123	20348	DOWN
Gm42154	-1.79109	-1.64965	10.1117	0.00147333	0.0483821	105246964	DOWN
Pde4c	-1.22489	-0.565794	10.0972	0.00148493	0.0486885	110385	DOWN
Gm5454	-0.705191	3.53323	10.0848	0.00149501	0.0488922	432800	DOWN
Cps1	-1.23764	-0.916016	10.0839	0.00149572	0.0488922	227231	DOWN
Scin	1.21626	-1.5538	10.0476	0.00152548	0.0497888	20259	UP
B3gat1	-0.825724	7.31862	10.0444	0.00152809	0.0497979	76898	DOWN
Acer2	1.1339	1.00841	10.0292	0.00154081	0.0501362	230379	NO
Tll2	1.28141	-0.494974	9.99714	0.00156783	0.0509379	24087	NO
Gba2	-0.764036	6.55725	9.99408	0.00157044	0.0509452	230101	NO
Gm15682	0.842909	1.77583	9.97498	0.00158682	0.0513309	108169053	NO
Chsy3	-0.952268	2.513	9.97461	0.00158713	0.0513309	78923	NO
Kcnh5	-0.928092	3.78944	9.9347	0.00162192	0.0523766	238271	NO
L3mbtl4	-1.11622	0.057181	9.92472	0.00163074	0.0525821	320858	NO
C030004G16Rik	-0.929723	-0.0707327	9.90896	0.00164476	0.0529543	78536	NO
2900041M22Rik	1.52667	-2.57639	9.89324	0.00165887	0.0533249	78403	NO
Hrc	-0.949387	-0.695532	9.89059	0.00166126	0.0533249	15464	NO
Pdzrn3	-0.905885	4.83199	9.86609	0.00168353	0.0539588	55983	NO
Gm4796	1.31326	0.991232	9.84719	0.00170092	0.0544344	216036	NO
Frmd3	-0.74204	3.46594	9.84081	0.00170682	0.0545419	242506	NO
Gstp2	0.834238	3.54658	9.83265	0.00171441	0.0546275	14869	NO
Smad7	-0.824439	3.26811	9.83243	0.00171462	0.0546275	17131	NO
Slc35d3	-0.961193	0.846568	9.8288	0.00171801	0.0546541	76157	NO
Rpl9	0.918619	3.36922	9.82378	0.0017227	0.054722	20005	NO
Gm20387	-0.917968	2.14842	9.81315	0.00173268	0.0549573	102639169	NO
P4ha1	-0.515912	6.68128	9.78783	0.00175671	0.0556369	18451	NO
Gm46655	1.19226	-0.235364	9.77555	0.00176848	0.0559268	108168416	NO
Ildr2	-0.8424	6.85416	9.76267	0.00178091	0.0562368	100039795	NO
Gm30453	-1.49775	-1.73137	9.75054	0.0017927	0.0565256	102632361	NO
Cacng3	-0.943509	5.2868	9.74679	0.00179636	0.0565576	54376	NO
Trpv6	-1.34073	-0.852456	9.73706	0.00180589	0.0567741	64177	NO
Sytl1	1.03262	-0.374283	9.72668	0.00181613	0.057012	269589	NO
Gm10406	-1.03993	0.0311021	9.71985	0.00182288	0.0571047	100038847	NO
Gm36251	-1.56051	-1.61125	9.71442	0.00182828	0.0571047	102640100	NO
Gpr161	0.635149	4.46376	9.7112	0.00183148	0.0571047	240888	NO
Siah3	-0.944273	0.860241	9.71075	0.00183194	0.0571047	380918	NO
Pkia	0.560483	7.05182	9.71024	0.00183244	0.0571047	18767	NO
Ctnna3	-1.07557	0.649791	9.70623	0.00183645	0.0571464	216033	NO
Cntfr	0.524868	6.05601	9.69848	0.00184421	0.0572595	12804	NO
Adm2	-1.1935	2.21359	9.69563	0.00184707	0.0572595	223780	NO
Rab3c	-0.874042	8.20118	9.69416	0.00184854	0.0572595	67295	NO
Il1rl2	0.969824	1.36404	9.69107	0.00185166	0.0572595	107527	NO
Zdhhc8	-0.574622	6.63758	9.68927	0.00185347	0.0572595	27801	NO
Sema3f	0.998926	3.29274	9.67696	0.00186593	0.0575505	20350	NO
Nwd2	-1.35814	3.84304	9.67412	0.00186882	0.0575505	319807	NO
Gm9199	1.09421	0.685307	9.672	0.00187097	0.0575505	668489	NO
Csl	1.07965	1.48396	9.66678	0.0018763	0.0576314	71832	NO
Mpl	-1.16653	-0.282702	9.65917	0.00188408	0.0577876	17480	NO
Plppr3	0.553181	5.58532	9.62838	0.00191594	0.0586539	216152	NO
Plin4	1.38297	2.44637	9.62658	0.00191782	0.0586539	57435	NO
Rpl30	0.639072	3.89752	9.62265	0.00192192	0.0586955	19946	NO
Gm35823	-1.27259	-0.593794	9.61922	0.00192551	0.0587212	102639531	NO
Gucy2c	1.40523	-1.39799	9.60982	0.0019354	0.0589386	14917	NO
Nek7	-0.490859	6.26577	9.60461	0.00194089	0.0590219	59125	NO
Ctxn3	-1.31474	-0.177348	9.59614	0.00194986	0.0592105	629147	NO
Etl4	-0.660319	5.55231	9.5139	0.00203921	0.0618359	208618	NO
Jun	0.654087	6.81698	9.50547	0.00204861	0.0620328	16476	NO
Itprid1	-1.48791	-1.88328	9.49611	0.00205908	0.0622618	232016	NO
Gm3696	-1.00819	0.728821	9.47389	0.00208417	0.0629314	100042149	NO
Rpl37	0.817247	3.95078	9.45743	0.00210295	0.0633395	67281	NO
Gm38795	-1.35297	-1.71118	9.45686	0.00210361	0.0633395	105242636	NO
Col24a1	-0.906833	1.48518	9.44958	0.00211198	0.063502	71355	NO
Ttll11	-0.826387	5.16713	9.44357	0.00211891	0.0636013	74410	NO
Glp2r	1.63825	1.22099	9.44156	0.00212123	0.0636013	93896	NO
LOC102640985	1.42705	-1.08155	9.42115	0.00214497	0.0642229	102640985	NO
Cd7	1.64052	-2.32607	9.41095	0.00215693	0.0644908	12516	NO
Atp1a1	-0.736633	9.38513	9.40656	0.0021621	0.064555	11928	NO
Ap5z1	0.497277	5.05227	9.38825	0.0021838	0.065112	231855	NO
Cracdl	-1.02614	6.83117	9.37336	0.00220161	0.065496	72097	NO
Dlk2	-1.14264	2.93852	9.37	0.00220566	0.065496	106565	NO
Penk	-1.14704	4.10324	9.36982	0.00220587	0.065496	18619	NO
Gm35102	1.68154	-1.96458	9.36452	0.00221226	0.0655766	102638568	NO
Serpina3g	2.22992	-0.600599	9.36085	0.00221669	0.0655766	20715	NO
Cyp4f37	1.08195	-0.526276	9.35753	0.00222071	0.0655766	677156	NO
Mfsd4a	-0.581056	6.10593	9.35741	0.00222086	0.0655766	213006	NO
Ero1a	-0.505441	6.33164	9.34237	0.00223916	0.0660257	50527	NO
Gm8137	1.33619	-0.152971	9.30863	0.00228077	0.0671601	666501	NO
Lipg	-1.34636	2.45503	9.28771	0.00230696	0.067838	16891	NO
Robo2	-0.732145	6.8722	9.27492	0.00232313	0.0681464	268902	NO
Csn3	-1.0296	2.543	9.27437	0.00232382	0.0681464	12994	NO
Gm46562	1.10969	-0.354191	9.25862	0.00234389	0.0686407	108168301	NO
Kcnn2	-0.737671	5.2145	9.25171	0.00235275	0.0687823	140492	NO
Fbxw7	-0.725939	6.69741	9.24984	0.00235516	0.0687823	50754	NO
Rpl32l	0.814632	3.69057	9.24128	0.0023662	0.0690103	621697	NO
Per2	-0.527852	5.20929	9.2347	0.00237471	0.0691644	18627	NO
Plekhs1	-1.05672	-0.850144	9.22545	0.00238674	0.06942	226245	NO
Lrrc55	-0.856657	4.46437	9.22218	0.002391	0.0694495	241528	NO
Gm46054	1.13282	-1.44926	9.20193	0.00241759	0.0701267	108167556	NO
H2bc22	1.0344	-0.169165	9.18876	0.00243506	0.0703944	319188	NO
Gm6402	0.804991	2.97386	9.18837	0.00243557	0.0703944	623169	NO
Rps18	0.583675	5.02875	9.18752	0.0024367	0.0703944	20084	NO
Rps16	0.855289	4.62498	9.17902	0.00244805	0.0706268	20055	NO
H2-K2	1.08663	0.956897	9.17273	0.00245648	0.0707524	630499	NO
Rps12-ps13	1.19455	0.443947	9.17083	0.00245903	0.0707524	665579	NO
Adamts18	1.1742	-0.558328	9.15612	0.00247888	0.0712278	208936	NO
LOC118568499	-1.09304	-2.07614	9.12822	0.00251696	0.072225	NA	NO
Mctp2	0.849599	1.651	9.12404	0.00252272	0.0722931	244049	NO
Vstm2a	-0.760082	6.13011	9.1186	0.00253023	0.0724114	211739	NO
Pfkl	0.50936	6.77569	9.10736	0.00254584	0.0727605	18641	NO
Wdr95	-0.985129	-1.29918	9.08363	0.00257908	0.0736122	381693	NO
Gm14279	1.16446	0.958503	9.0391	0.00264266	0.0752711	108168809	NO
Ptpn3	-0.76479	5.17832	9.038	0.00264424	0.0752711	545622	NO
Aspg	1.00282	4.72715	9.02818	0.00265849	0.0755761	104816	NO
Gm30444	-1.23076	-1.1929	9.02407	0.00266447	0.0756455	102632348	NO
Ndrg3	-0.73522	8.11902	9.01241	0.00268152	0.0760238	29812	NO
Cd276	-0.545301	4.62599	9.01011	0.00268491	0.0760238	102657	NO
Abi3bp	0.929754	1.32809	8.97584	0.00273573	0.0773603	320712	NO
Cx3cl1	-0.859861	7.3459	8.96736	0.00274846	0.0776177	20312	NO
Slc9a9	-0.491674	4.75346	8.95279	0.00277045	0.0781356	331004	NO
5330416C01Rik	-1.25695	-1.4712	8.9412	0.0027881	0.0785297	403201	NO
Gm14541	1.09003	1.53442	8.93656	0.00279518	0.0786255	102636101	NO
Tyro3	-0.669492	6.16602	8.922	0.00281756	0.0791508	22174	NO
Fau	0.817138	4.8959	8.91901	0.00282217	0.0791763	14109	NO
Casr	1.52261	0.522479	8.90319	0.00284673	0.0796911	12374	NO
Adamts13	1.38942	-0.286466	8.90239	0.00284797	0.0796911	279028	NO
Ybx2	0.892341	0.765077	8.89753	0.00285557	0.0797991	53422	NO
Slc7a5	-0.657897	8.11487	8.8875	0.00287129	0.0801339	20539	NO
Krt77	1.34348	1.05702	8.87821	0.00288594	0.080371	406220	NO
Cort	-1.15682	0.146953	8.87734	0.00288731	0.080371	12854	NO
Ephx4	-0.533555	4.80319	8.87272	0.00289463	0.0804699	384214	NO
Gabrg3	-0.936582	5.83288	8.86672	0.00290416	0.0806302	14407	NO
Gm36163	-1.31036	-0.947382	8.83385	0.00295693	0.0819887	102639977	NO
Dclk3	0.935755	5.16105	8.82241	0.00297553	0.0823908	245038	NO
Gpr137b	0.627721	5.81397	8.81946	0.00298035	0.0823908	83924	NO
Kcns1	-0.883047	3.0714	8.81784	0.002983	0.0823908	16538	NO
Gm26684	-1.44472	-2.1875	8.80657	0.00300147	0.0827941	102638507	NO
Pou3f1	-0.939406	5.04533	8.79474	0.003021	0.0831378	18991	NO
Tmem171	1.44329	-2.09556	8.79432	0.00302171	0.0831378	380863	NO
Tgfb1i1	-0.708609	3.54444	8.77772	0.00304932	0.0837348	21804	NO
Vxn	-0.755043	6.79541	8.77657	0.00305124	0.0837348	76982	NO
Rps10	0.862152	4.85714	8.74652	0.00310194	0.0850169	67097	NO
Fan1	0.534971	4.21155	8.74252	0.00310874	0.0850768	330554	NO
Osbpl8	-0.639919	6.78931	8.74056	0.00311208	0.0850768	237542	NO
Plcl1	-0.512824	5.08483	8.73307	0.0031249	0.0853181	227120	NO
Gm46272	-0.963416	0.55331	8.72916	0.0031316	0.085392	108167886	NO
Gm14438	0.551875	4.70352	8.72621	0.00313668	0.0854215	101055915	NO
Prrt2	0.822014	7.27177	8.71641	0.00315358	0.0857726	69017	NO
Col10a1	-1.34214	1.05855	8.70581	0.00317198	0.0861633	12813	NO
TrnL1	-0.909172	1.28961	8.69773	0.00318606	0.086436	17735	NO
Myo16	-0.626041	5.43204	8.68967	0.00320019	0.0867094	244281	NO
Trim54	-1.27922	-1.66111	8.67783	0.00322104	0.0871638	58522	NO
Bcl2l11	0.600513	4.02763	8.66554	0.00324284	0.0876427	12125	NO
1810010H24Rik	-0.745858	3.31174	8.64532	0.00327902	0.0885087	69066	NO
Ssbp2	0.611771	5.53853	8.62344	0.00331865	0.0894654	66970	NO
Nme2	0.545074	6.21475	8.62004	0.00332484	0.0895194	18103	NO
Lrrc73	-0.751005	4.0434	8.60791	0.00334707	0.0900046	224813	NO
Wdr72	-0.813375	-0.637654	8.58884	0.0033823	0.0908376	546144	NO
Tacr3	-1.68586	3.14712	8.58441	0.00339053	0.0909444	21338	NO
Plcl2	-0.726918	5.57722	8.5766	0.00340511	0.0911363	224860	NO
Adarb2	-0.794858	5.04722	8.57601	0.00340621	0.0911363	94191	NO
Spry1	-0.616393	4.47886	8.56337	0.00342995	0.0916568	24063	NO
Snhg9	0.989586	-1.00439	8.55731	0.00344138	0.0918475	73474	NO
Gm12992	-0.830968	2.04504	8.55375	0.00344812	0.0919126	545681	NO
Gm3667	-1.04837	0.285329	8.5473	0.00346034	0.0920229	100042100	NO
Frat1	0.836331	3.49403	8.54703	0.00346087	0.0920229	14296	NO
n-R5s133	2.27291	-1.75924	8.53948	0.00347524	0.0922904	100861489	NO
Gm12930	-1.14378	0.141835	8.5105	0.00353103	0.0936555	115489944	NO
Gm36139	-1.25009	0.332518	8.50527	0.00354118	0.0938085	102639946	NO
Homer2	-0.741283	6.03231	8.49649	0.00355832	0.094085	26557	NO
Neu1	0.448937	6.14245	8.49542	0.00356042	0.094085	18010	NO
Adcy2	-0.662327	5.58828	8.4931	0.00356495	0.0940882	210044	NO
Vstm2b	-0.764811	5.37858	8.48242	0.00358595	0.0945154	58188	NO
Gm36549	-1.0095	-0.685056	8.47673	0.00359719	0.0945154	102640507	NO
H3c4	-0.880543	0.662743	8.47663	0.00359738	0.0945154	319149	NO
D430036J16Rik	-1.11049	-1.67825	8.47521	0.00360019	0.0945154	319405	NO
Rpl19	0.666002	5.46961	8.47074	0.00360904	0.0945154	19921	NO
Gm15483	0.938148	2.01215	8.47049	0.00360953	0.0945154	100043695	NO
Spats2l	-0.567541	4.53954	8.46921	0.00361208	0.0945154	67198	NO
Arx	-0.436847	5.91549	8.46072	0.00362897	0.0948413	11878	NO
Sema3e	-0.648815	4.54199	8.42657	0.00369777	0.0965213	20349	NO
Slc27a2	-1.28605	1.3878	8.41622	0.00371889	0.0969118	26458	NO
Gucy1a1	-0.871062	5.45778	8.40951	0.00373264	0.0969118	60596	NO
Fgf12	-0.841483	7.0933	8.40896	0.00373376	0.0969118	14167	NO
Tmem245	0.495594	6.75532	8.40835	0.00373502	0.0969118	242474	NO
LOC108167594	0.951983	0.783111	8.40816	0.0037354	0.0969118	NA	NO
Susd5	-0.957199	1.5404	8.39968	0.00375288	0.0972474	382111	NO
Rpl13	0.65473	5.08052	8.38759	0.00377792	0.0977776	270106	NO
Wdr6	0.505907	7.28041	8.37211	0.00381023	0.0984916	83669	NO
Rplp2	0.561365	5.40728	8.36997	0.00381472	0.0984916	67186	NO
Ngfr	-1.37334	2.77889	8.35163	0.00385341	0.0993705	18053	NO
Sh3bgrl2	0.505081	5.03189	8.33343	0.0038922	0.100197	212531	NO
Dipk2a	-0.488573	5.06137	8.33222	0.00389481	0.100197	68861	NO
Cldn23	1.16963	-1.95783	8.32959	0.00390045	0.100221	71908	NO
Zfp385b	-0.6648	4.82891	8.32549	0.00390926	0.100327	241494	NO
Chml	-0.534806	4.28793	8.32151	0.00391783	0.100426	12663	NO
Gm33228	-0.845933	0.241819	8.31762	0.00392624	0.100521	102636049	NO
LOC118568637	1.15729	0.913345	8.3069	0.00394948	0.100995	118568637	NO
Slc44a5	0.726646	4.49945	8.29664	0.00397186	0.101446	242259	NO
Gm3020	-1.07718	-0.721034	8.28949	0.00398753	0.101712	100040880	NO
Stk38l	-0.48615	4.57921	8.28755	0.00399179	0.101712	232533	NO
St8sia6	-1.24966	-1.27717	8.27907	0.00401047	0.102066	241230	NO
Hs3st2	-0.90405	1.51204	8.27101	0.00402831	0.102398	195646	NO
Golga7b	-0.892351	6.00876	8.25687	0.0040598	0.103077	71146	NO
Tnnc1	0.934811	0.642506	8.24095	0.00409557	0.10363	21924	NO
Stmn4	0.743363	6.28847	8.2405	0.00409659	0.10363	56471	NO
Rasgrp4	-0.814434	0.836003	8.24034	0.00409695	0.10363	233046	NO
Ptges3l	-0.858388	2.24168	8.23592	0.00410695	0.10363	73635	NO
Slc12a3	1.2148	-0.441067	8.23294	0.00411369	0.10363	20497	NO
Aebp1	1.32642	5.9635	8.23222	0.00411531	0.10363	11568	NO
Gm28905	-1.14936	-1.64279	8.23212	0.00411554	0.10363	102633974	NO
Cd163	-1.18164	-1.67005	8.21998	0.00414316	0.104203	93671	NO
Mpc1	0.441806	5.5711	8.21569	0.00415298	0.104327	55951	NO
Tspan17	0.468326	5.25296	8.19785	0.00419401	0.105234	74257	NO
Gm6436	1.26814	1.61675	8.18125	0.00423256	0.106077	623505	NO
Ush1g	1.00609	0.944452	8.15968	0.00428318	0.10722	16470	NO
Ndufa11b	1.05776	1.13006	8.15387	0.00429693	0.107382	239760	NO
Arsa	0.450513	5.49424	8.15036	0.00430527	0.107382	11883	NO
Gm32269	-1.14173	-1.86334	8.14686	0.00431357	0.107382	102634765	NO
Dsg1c	-1.19195	-1.74746	8.14577	0.00431617	0.107382	211924	NO
G6pd2	1.02829	1.58241	8.14511	0.00431775	0.107382	14380	NO
Gm32970	-1.21201	0.674365	8.14424	0.00431981	0.107382	102635699	NO
Gm28077	1.69885	-2.00564	8.13718	0.00433668	0.107677	102631842	NO
Grhl2	-0.909569	-0.883764	8.13062	0.00435238	0.107941	252973	NO
Abcd2	-0.626407	5.46831	8.12793	0.00435886	0.107976	26874	NO
Myo3b	-0.817153	0.71018	8.11602	0.00438757	0.108562	329421	NO
Aldh3b3	1.2035	-2.32141	8.09411	0.00444093	0.109698	73458	NO
Gm7361	0.97237	-0.554734	8.09262	0.0044446	0.109698	664837	NO
Gm52255	1.09294	-0.505324	8.09086	0.0044489	0.109698	115488658	NO
Npnt	-0.774513	6.26711	8.08796	0.00445602	0.109747	114249	NO
Ippk	0.592221	4.1881	8.08143	0.00447211	0.110017	75678	NO
Slc7a9	1.61458	-2.73286	8.07815	0.00448021	0.11009	30962	NO
Telo2	0.486556	4.55099	8.06998	0.00450046	0.110407	71718	NO
Kcnh3	-1.15357	5.80585	8.06878	0.00450345	0.110407	16512	NO
Fam98c	-0.674774	3.85982	8.05993	0.00452549	0.11082	73833	NO
Il20ra	-1.20446	-2.4175	8.05564	0.00453622	0.110956	237313	NO
LOC118567331	1.21755	-1.22444	8.04847	0.00455421	0.111268	NA	NO
Rad51d	0.486917	4.83002	8.0391	0.00457783	0.111692	19364	NO
Usp46	-0.619787	6.28339	8.03745	0.004582	0.111692	69727	NO
4933407O12Rik	-0.92298	-1.01411	8.03418	0.00459027	0.111766	102635879	NO
Gm34147	1.22402	-2.1052	8.02797	0.00460605	0.112023	102637300	NO
Oprm1	-0.803683	-0.0457199	8.02214	0.0046209	0.112256	18390	NO
Rnd1	-0.598965	4.40746	8.00747	0.00465848	0.113041	223881	NO
Jsrp1	-1.06935	1.44361	7.99261	0.00469687	0.113843	71912	NO
Rpl36a	0.799707	3.50592	7.97775	0.00473558	0.114579	19982	NO
Adamtsl2	-1.20142	0.742318	7.97684	0.00473796	0.114579	77794	NO
C1ql4	1.48932	-1.80229	7.96003	0.00478217	0.115518	239659	NO
Gm35248	-0.850033	-0.531558	7.95496	0.00479556	0.115711	102638762	NO
Gm11127	1.19008	-0.969793	7.94039	0.00483434	0.116228	100529082	NO
Klf17	1.18607	-1.90154	7.9401	0.00483513	0.116228	75753	NO
Fabp4	1.45356	1.29423	7.93918	0.00483759	0.116228	11770	NO
Akap3	-0.942905	-1.07705	7.93781	0.00484124	0.116228	11642	NO
Lmln	0.685488	4.26141	7.9367	0.0048442	0.116228	239833	NO
Tafa2	-0.750323	5.50043	7.93004	0.00486207	0.116526	268354	NO
Rps12-ps14	1.2676	-1.03802	7.90482	0.00493032	0.118029	665611	NO
Ccl28	-1.21218	-0.655236	7.89998	0.00494353	0.118213	56838	NO
Prkab2	0.711329	5.58543	7.88893	0.00497384	0.118805	108097	NO
Lyz1	1.41642	3.95985	7.88168	0.00499381	0.119149	17110	NO
Fam221a	0.775017	0.602337	7.87701	0.00500672	0.119324	231946	NO
Rragc	0.448466	6.57801	7.86779	0.00503231	0.1198	54170	NO
Gm6654	0.832196	3.31381	7.86327	0.0050449	0.119905	626175	NO
Oprl1	0.926477	4.65696	7.86219	0.00504791	0.119905	18389	NO
Rpl38	0.845117	3.38935	7.85987	0.0050544	0.119926	67671	NO
4833407H14Rik	1.14773	-1.953	7.85093	0.00507946	0.120387	73899	NO
Ttc39c	0.55053	4.85744	7.84587	0.00509371	0.120591	72747	NO
Prss46	1.39631	-0.916766	7.82212	0.00516106	0.12205	74306	NO
Pcdh11x	-0.637316	3.09736	7.81001	0.00519577	0.122735	245578	NO
Gm11816	-1.08712	-1.74453	7.80357	0.0052143	0.123037	102638175	NO
Gm32013	0.991567	-0.293513	7.79985	0.00522505	0.123105	102634428	NO
Ache	-0.844438	6.37615	7.79658	0.00523452	0.123105	11423	NO
Myh4	-1.23449	-1.6606	7.79625	0.00523547	0.123105	17884	NO
Cbfa2t3	0.989783	3.81932	7.79461	0.00524024	0.123105	12398	NO
Myo1b	-0.774332	3.57471	7.78375	0.00527182	0.123609	17912	NO
Trmt9b	-0.854861	2.1174	7.78326	0.00527325	0.123609	319582	NO
C2cd4c	1.12009	1.63059	7.77969	0.00528368	0.123718	237397	NO
Rps13	0.885793	3.32489	7.77675	0.00529229	0.123742	68052	NO
Tmem200a	-0.576546	3.67105	7.77539	0.00529629	0.123742	77220	NO
Gm30371	-0.814464	0.203155	7.77064	0.00531024	0.123933	102632238	NO
Gap43	-0.5588	6.05647	7.7654	0.00532564	0.124096	14432	NO
Unc13a	-0.875109	7.40056	7.76432	0.00532885	0.124096	382018	NO
Map3k5	-0.571905	4.66584	7.75832	0.00534657	0.124373	26408	NO
TrnS1	1.3484	-1.32493	7.75465	0.00535745	0.124491	17742	NO
Gm10419	-0.834938	5.73209	7.7409	0.00539838	0.125216	100503802	NO
2900026A02Rik	-0.50657	5.7131	7.74023	0.00540038	0.125216	243219	NO
Pthlh	-0.882515	3.48534	7.71216	0.005485	0.127041	19227	NO
Gm11703	0.611033	3.97783	7.70486	0.00550722	0.127417	108167871	NO
Mapk3	0.472586	6.78313	7.69749	0.00552976	0.127574	26417	NO
Cdh10	-0.466781	5.27944	7.69739	0.00553008	0.127574	320873	NO
Vps13a	0.489315	5.85938	7.69679	0.0055319	0.127574	271564	NO
Spin2c	0.799294	2.17979	7.69445	0.00553908	0.127602	278240	NO
Ccno	0.78445	0.205019	7.68882	0.00555641	0.127863	218630	NO
Tpcn1	0.432148	6.53312	7.68491	0.00556845	0.127884	252972	NO
Sema3g	1.21092	-1.00222	7.68464	0.00556929	0.127884	218877	NO
BC106179	0.895088	0.252091	7.682	0.00557743	0.127934	320099	NO
Gm44180	0.975873	2.27553	7.67593	0.00559622	0.128227	115490335	NO
Appl2	0.46559	6.26107	7.66742	0.00562267	0.12856	216190	NO
Cdk20	0.546418	3.96136	7.66695	0.00562413	0.12856	105278	NO
Pam	-0.525981	7.66124	7.66547	0.00562877	0.12856	18484	NO
Rps19	0.527362	4.87528	7.65768	0.00565311	0.128954	20085	NO
Gm39478	1.40153	-2.6879	7.65608	0.00565812	0.128954	105243612	NO
C1ql3	-0.529243	4.34881	7.62981	0.00574114	0.130707	227580	NO
Cwh43	-1.06395	0.73324	7.62273	0.00576371	0.131081	231293	NO
Thrsp	0.774159	4.62703	7.61925	0.00577485	0.131195	21835	NO
Obscn	1.00645	0.92192	7.61652	0.00578358	0.131254	380698	NO
A830036E02Rik	-2.08914	1.21135	7.61025	0.00580374	0.131572	353123	NO
Ly6h	0.70316	6.11909	7.60766	0.00581209	0.131622	23934	NO
Tm6sf1	-0.692133	4.14538	7.5976	0.0058446	0.132218	107769	NO
Dclk1	-0.77293	8.90197	7.58398	0.00588893	0.13308	13175	NO
Isoc2a	0.479268	5.02307	7.58155	0.00589688	0.133119	664994	NO
Manba	0.515733	4.99734	7.5796	0.00590324	0.133122	110173	NO
Frzb	-0.705148	3.19307	7.56886	0.00593853	0.133665	20378	NO
Rps27a	0.618343	3.86217	7.56846	0.00593985	0.133665	78294	NO
Sgpp2	1.17262	3.2104	7.56357	0.00595598	0.133888	433323	NO
LOC118568265	-0.860803	-1.1968	7.54991	0.00600131	0.134504	NA	NO
Tfap4	0.728144	2.14046	7.54962	0.00600227	0.134504	83383	NO
Tnip2	0.606284	3.69686	7.54961	0.0060023	0.134504	231130	NO
Mgat4b	0.419522	6.13018	7.5463	0.00601334	0.134611	103534	NO
Gm16010	-0.718035	2.37754	7.51853	0.00610675	0.136559	100502670	NO
1190005I06Rik	1.30008	-2.21565	7.5131	0.0061252	0.136828	68918	NO
Etv4	-0.510811	4.63279	7.50081	0.00616713	0.137621	18612	NO
Lzts3	0.859553	6.62649	7.49123	0.00620003	0.138211	241638	NO
4930426I24Rik	0.890633	-1.00345	7.4773	0.00624818	0.139139	100504512	NO
Htr7	-1.04465	1.66814	7.46571	0.00628852	0.139892	15566	NO
Zpld1	1.19141	-0.933201	7.45382	0.00633021	0.140591	239852	NO
Pdlim3	-0.894917	2.16957	7.45299	0.00633313	0.140591	53318	NO
LOC118568585	-0.82208	0.0937929	7.44908	0.0063469	0.140709	NA	NO
Gm6109	1.18214	0.821239	7.44775	0.00635158	0.140709	619883	NO
LOC118567674	-1.08557	-1.16205	7.44246	0.00637026	0.140835	118567674	NO
Tox3	-0.539213	3.95601	7.44241	0.00637045	0.140835	244579	NO
Cited2	-0.435404	5.63268	7.42978	0.00641533	0.141577	17684	NO
Ung	0.683917	3.0121	7.42924	0.00641726	0.141577	22256	NO
Gm6525	1.00367	0.192931	7.42718	0.00642458	0.141592	624713	NO
Gm6568	0.807211	1.53786	7.42516	0.00643179	0.141605	625253	NO
Hes5	-0.870475	2.82157	7.41611	0.00646425	0.142151	15208	NO
Kctd7	0.527917	4.48245	7.41454	0.00646987	0.142151	212919	NO
Arhgef37	-0.654408	2.75032	7.4119	0.0064794	0.142214	328967	NO
Gm41928	1.55485	-2.23467	7.4088	0.00649057	0.142313	105246678	NO
Gm17669	1.3076	1.10646	7.39888	0.00652643	0.142859	108168363	NO
Gm15912	-1.15056	1.6107	7.39823	0.00652881	0.142859	115488138	NO
Smtnl2	0.748851	0.21191	7.38926	0.00656144	0.143426	276829	NO
Bend5	-0.929299	2.01973	7.38532	0.00657584	0.143594	67621	NO
Gm29695	-0.851516	3.26151	7.37904	0.00659883	0.143916	100505034	NO
Slc24a4	0.615243	3.82578	7.37761	0.00660407	0.143916	238384	NO
Ripor2	-0.612445	5.31097	7.36156	0.0066633	0.145059	193385	NO
Gm30240	1.18515	-1.05269	7.34015	0.00674312	0.146533	102632069	NO
Susd2	1.12381	3.06107	7.33861	0.00674891	0.146533	71733	NO
Gm15270	-0.899014	-0.319092	7.3379	0.00675155	0.146533	102638890	NO
Rasgrp1	-0.924485	7.70872	7.32932	0.00678388	0.147085	19419	NO
Cox5b	0.530481	5.97207	7.32408	0.00680367	0.147265	12859	NO
Trp73	0.794312	0.795365	7.32348	0.00680595	0.147265	22062	NO
Htr1f	-0.77983	0.528089	7.32087	0.00681584	0.14733	15557	NO
Gabrg2	-0.79891	6.37439	7.31107	0.00685311	0.147986	14406	NO
Timm29	0.431078	6.27643	7.30906	0.00686078	0.148002	69773	NO
Upf2	0.43571	5.75985	7.303	0.00688396	0.148352	326622	NO
Acat3	0.660344	3.24709	7.29952	0.00689729	0.14849	224530	NO
Emc9	0.482008	4.34303	7.29274	0.00692337	0.148785	85308	NO
Mb	-0.795638	-0.840515	7.29234	0.00692493	0.148785	17189	NO
Nrep	-0.584739	5.20758	7.26808	0.00701909	0.150657	27528	NO
Gm35522	-1.3889	-1.80098	7.25315	0.00707767	0.151762	102639139	NO
Mthfd2	-0.575447	5.40413	7.24605	0.00710572	0.152192	17768	NO
Gm38629	1.01296	-0.557829	7.24446	0.007112	0.152192	102642737	NO
Clvs2	-0.600119	3.93408	7.2361	0.0071452	0.15275	215890	NO
Gm31724	-1.02735	-1.48768	7.23345	0.00715577	0.152823	102634043	NO
Zfp426	-0.442257	4.67267	7.2291	0.00717311	0.153041	235028	NO
Gssos2	0.770319	3.91074	7.22168	0.00720281	0.153521	102636309	NO
Nhsl2	0.98175	5.01964	7.21705	0.00722143	0.153765	100042480	NO
Rpl35a	0.640551	3.42835	7.21198	0.00724187	0.153953	57808	NO
Nampt	0.478233	5.93247	7.21129	0.00724466	0.153953	59027	NO
Serpina3m	2.04591	-1.59092	7.20869	0.00725514	0.154022	20717	NO
Rps12-ps16	0.839553	1.57286	7.20616	0.00726539	0.154087	626048	NO
Rpl6	0.477447	6.47784	7.19986	0.00729093	0.154459	19988	NO
Herc3	-0.700756	6.63729	7.19828	0.00729737	0.154459	73998	NO
Cdh9	-0.843457	3.57331	7.19496	0.00731087	0.154591	12565	NO
Sox3	-0.633388	4.45948	7.18726	0.00734229	0.155048	20675	NO
Gm36543	-1.26755	-1.67505	7.18612	0.00734696	0.155048	102640498	NO
Gpr139	1.03843	0.912072	7.18324	0.00735879	0.155144	209776	NO
Rps12-ps12	1.54133	-2.11312	7.176	0.00738851	0.155356	665463	NO
Lingo1	-0.867688	7.07846	7.17461	0.00739426	0.155356	235402	NO
Igf2r	0.469596	6.85912	7.17399	0.00739681	0.155356	16004	NO
Cyp4x1os	-1.0746	-0.967487	7.1708	0.00740996	0.155356	105244662	NO
Gm35657	1.14073	-0.294175	7.17071	0.00741034	0.155356	102639317	NO
Lrrc57	0.463383	5.27919	7.17021	0.00741243	0.155356	66606	NO
Sec14l3	1.24038	-0.435979	7.15633	0.00746998	0.156351	380683	NO
Sln	1.29163	0.592306	7.15524	0.00747454	0.156351	66402	NO
Eef1g	0.468473	6.38724	7.14916	0.0074999	0.156671	67160	NO
Gm35977	-1.15913	-2.5982	7.14806	0.00750451	0.156671	102639735	NO
Bmp2	-0.703614	2.26519	7.13137	0.00757469	0.157982	12156	NO
Rps8	0.60373	4.67426	7.12812	0.00758842	0.157997	20116	NO
Crispld1	-1.11566	1.64628	7.12771	0.00759017	0.157997	83691	NO
Dcc	-0.76408	4.1667	7.12017	0.00762213	0.158508	13176	NO
Vps39	0.432613	6.63547	7.11604	0.00763972	0.158719	269338	NO
Cngb1	-1.02218	-1.09764	7.11383	0.00764913	0.15876	333329	NO
Asic2	-0.813679	5.59796	7.10333	0.00769408	0.159538	11418	NO
Gm33320	0.88743	3.33684	7.09504	0.00772976	0.160067	102636180	NO
Mmab	0.506747	5.22603	7.09268	0.00773993	0.160067	77697	NO
Tssk6	-0.775307	0.550718	7.09139	0.00774552	0.160067	83984	NO
Gm10224	1.11795	1.53133	7.08912	0.00775534	0.160067	100043805	NO
Ptprj	-0.468808	7.54785	7.08874	0.007757	0.160067	19271	NO
9630002D21Rik	-1.14646	-0.952468	7.07504	0.00781649	0.161139	319560	NO
Gm33581	0.807578	2.95369	7.05955	0.00788437	0.162363	102636545	NO
Apoh	-0.849271	-0.997157	7.05803	0.00789107	0.162363	11818	NO
Psma5	0.552799	4.00972	7.05552	0.00790215	0.162435	26442	NO
Gm30827	-0.75196	0.325525	7.04825	0.00793429	0.162939	102632865	NO
Gm19385	1.1928	-1.27581	7.04645	0.00794224	0.162945	105243573	NO
Gm52669	-0.828622	1.91486	7.03669	0.00798564	0.16346	115489891	NO
Syt9	-0.7944	3.23493	7.03534	0.00799166	0.16346	60510	NO
Lamp3	0.868813	-0.0953283	7.035	0.00799318	0.16346	239739	NO
Dusp10	-0.635099	2.95893	7.03335	0.00800056	0.16346	63953	NO
Gm46605	0.927006	-0.880611	7.03223	0.00800555	0.16346	108168355	NO
Rpl18	0.561902	5.23819	7.02743	0.00802706	0.163743	19899	NO
Fndc4	-0.480354	5.54915	7.01597	0.00807858	0.164637	64339	NO
Npvf	-1.30457	-1.92725	7.00902	0.00811	0.16512	60531	NO
Grm8	-0.786579	2.0862	7.00515	0.00812755	0.16532	14823	NO
Dkkl1	-1.14529	-2.06983	7.00208	0.00814151	0.165446	50722	NO
Gm17359	-0.97185	-0.969268	6.99837	0.00815841	0.165632	100233207	NO
Rspo1	-1.01072	3.07553	6.99236	0.00818583	0.1659	192199	NO
Itpka	-1.20353	4.71396	6.99207	0.00818714	0.1659	228550	NO
Gm39009	1.3321	-2.30667	6.98994	0.00819692	0.165941	105242937	NO
Arl14ep	-0.433021	6.18212	6.98558	0.0082169	0.166081	212772	NO
Gm29483	1.3886	-1.84335	6.98426	0.00822296	0.166081	102641120	NO
Arhgef2	-0.513433	8.38396	6.98335	0.00822714	0.166081	16800	NO
Gm3500	-0.966036	-1.01993	6.97677	0.00825746	0.166536	100041678	NO
Rps12-ps11	1.36306	-1.17197	6.97462	0.00826738	0.166579	434843	NO
Hecw2	-0.819114	5.10807	6.95751	0.00834681	0.168021	329152	NO
Gm31522	-0.776657	0.0803554	6.95439	0.00836138	0.168156	102633775	NO
Taf9b	-0.433712	4.9885	6.94387	0.00841071	0.168989	407786	NO
Per3	0.60612	5.93095	6.93869	0.00843509	0.16932	18628	NO
A930035F09Rik	-1.16399	-2.5813	6.93424	0.00845609	0.169582	105243337	NO
Ccdc27	0.891208	-0.428241	6.91811	0.00853272	0.170958	381580	NO
Kndc1	0.682024	5.94366	6.91624	0.00854164	0.170977	76484	NO
Mfsd2a	-0.497629	6.0934	6.90745	0.00858373	0.171659	76574	NO
Tsks	1.05157	-0.461951	6.89439	0.00864666	0.172594	22116	NO
Serpina3c	1.71027	0.262944	6.8937	0.00865002	0.172594	16625	NO
Gp1bb	-0.777375	3.35336	6.89272	0.00865474	0.172594	14724	NO
Ints6l	-0.568458	5.40939	6.88702	0.00868241	0.172985	236790	NO
Fzd10	-0.688036	2.58549	6.88151	0.0087092	0.173357	93897	NO
Arhgap33	-0.733281	6.28052	6.87616	0.00873532	0.173715	233071	NO
Lpin1	0.397598	6.16142	6.8744	0.00874391	0.173724	14245	NO
Slc6a8	0.478895	8.14536	6.86198	0.0088049	0.174774	102857	NO
Tgfbr3	0.621905	3.88662	6.85948	0.00881722	0.174797	21814	NO
1700025G04Rik	-0.521406	6.31988	6.85843	0.00882242	0.174797	69399	NO
Hk3	0.917769	3.57081	6.84529	0.00888751	0.175923	212032	NO
Ccdc63	-0.910727	-0.731343	6.82982	0.00896486	0.17729	330188	NO
Gm35261	-1.43198	-1.8304	6.82238	0.00900225	0.177865	102638779	NO
Jaml	0.996135	-0.781666	6.81195	0.00905499	0.178742	270152	NO
B3gnt7	0.791102	0.500807	6.80773	0.00907643	0.178945	227327	NO
Gm29514	-1.03106	-0.317235	6.80663	0.00908202	0.178945	102639375	NO
Cby1	-0.448596	4.65031	6.79943	0.00911868	0.179502	73739	NO
Steap2	0.425877	4.87197	6.79151	0.00915926	0.180135	74051	NO
Gm33105	-1.53914	-3.1137	6.78629	0.00918605	0.180407	102635881	NO
Srpk1	-0.412495	5.73533	6.78553	0.00918997	0.180407	20815	NO
Nxph3	0.732831	2.63144	6.78381	0.00919886	0.180416	104079	NO
LOC118567870	-1.15668	-1.52861	6.78182	0.00920911	0.180451	118567870	NO
Gsta1	1.7128	-1.68513	6.77914	0.00922291	0.180556	14857	NO
Cd63	0.866739	7.36444	6.77507	0.00924397	0.180803	12512	NO
Adamts8	-1.02821	3.59464	6.75041	0.00937264	0.183152	30806	NO
Tsnax	-0.487902	7.43276	6.74486	0.00940182	0.183416	53424	NO
Gm39676	-0.996672	-1.54561	6.74324	0.00941034	0.183416	105243976	NO
Wdr81	0.390536	6.18836	6.74216	0.00941607	0.183416	192652	NO
LOC118568563	-0.839394	1.87643	6.73859	0.00943494	0.183416	NA	NO
Amdhd2	0.570588	4.75145	6.73813	0.00943733	0.183416	245847	NO
Fgf16	-1.06767	-1.52184	6.73808	0.00943761	0.183416	80903	NO
Ccdc184	-0.726156	5.43532	6.73486	0.00945468	0.183581	239650	NO
E130201H02Rik	0.880999	0.339919	6.72418	0.00951144	0.184365	78552	NO
Nbeal2	0.523602	3.86888	6.72339	0.00951565	0.184365	235627	NO
A330093E20Rik	-0.894829	0.018977	6.72203	0.00952292	0.184365	107003	NO
Magi1	-0.531805	6.95839	6.72078	0.00952959	0.184365	14924	NO
Tspan13	-0.632264	6.18934	6.70795	0.0095984	0.185529	66109	NO
1700034G24Rik	-1.03476	-0.813576	6.7005	0.00963856	0.185708	67325	NO
Stra6	0.916493	1.62067	6.70047	0.00963873	0.185708	20897	NO
Impdh2	0.640682	3.41437	6.70045	0.00963885	0.185708	23918	NO
Apaf1	0.473724	4.63187	6.69789	0.00965268	0.185708	11783	NO
A830009L08Rik	-1.35548	-0.550704	6.69727	0.00965608	0.185708	320297	NO
Gm4544	-0.744871	-0.186995	6.69658	0.0096598	0.185708	100043600	NO
Aldoart2	0.830448	1.34929	6.69007	0.00969512	0.18622	79459	NO
Qrfpr	-0.979108	-0.89401	6.68641	0.00971507	0.186435	229214	NO
LOC118567394	-0.815364	-0.781409	6.68307	0.00973329	0.186553	NA	NO
Nrip3	-0.745618	6.39747	6.68122	0.00974338	0.186553	78593	NO
Slc16a7	-0.616368	4.64184	6.68049	0.00974739	0.186553	20503	NO
Gm31443	-0.798716	1.41808	6.66414	0.00983724	0.188104	102633676	NO
Gapdh	0.475858	6.21946	6.65385	0.00989421	0.188885	14433	NO
Gm46410	0.887433	-1.15535	6.65357	0.00989576	0.188885	108168077	NO
Sh3rf3	-0.706029	4.71159	6.63887	0.0099777	0.190128	237353	NO
Chrna10	0.911544	-0.367561	6.63688	0.00998887	0.190128	504186	NO
Lrrn3	-0.548829	5.05801	6.63683	0.00998914	0.190128	16981	NO
Lancl2	-0.577074	5.87684	6.63553	0.00999644	0.190128	71835	NO
Atp6v0d2	0.768364	3.59042	6.62957	0.0100299	0.190595	242341	NO
Gcat	0.653466	4.10075	6.62708	0.010044	0.190693	26912	NO
Gm46659	0.773312	-0.303332	6.62417	0.0100604	0.190835	108168420	NO
Gm26202	1.06315	-1.89036	6.61835	0.0100933	0.19129	115488998	NO
Adcyap1r1	0.767988	7.57978	6.61414	0.0101172	0.191573	11517	NO
Tmem50b	0.453242	6.54929	6.61161	0.0101316	0.191676	77975	NO
2810032G03Rik	-0.740243	2.55706	6.60913	0.0101457	0.191773	72669	NO
Serpina3f	1.83716	0.532218	6.60643	0.0101611	0.191894	238393	NO
Porcn	0.428636	5.96606	6.60328	0.0101791	0.19197	53627	NO
Cntn4	-0.659923	4.66338	6.60259	0.0101831	0.19197	269784	NO
Trpc4	-0.607985	3.42595	6.59822	0.0102081	0.192271	22066	NO
Nab2	-0.412986	5.31902	6.59635	0.0102188	0.192304	17937	NO
Prmt8	-0.817353	6.36964	6.59251	0.0102409	0.19255	381813	NO
Gal	1.07524	-0.354807	6.58783	0.0102678	0.192739	14419	NO
Cpne6	0.845741	5.96842	6.58763	0.010269	0.192739	12891	NO
LOC118567881	0.946182	0.13157	6.58588	0.0102791	0.19276	NA	NO
Gm11971	1.00739	0.121554	6.58264	0.0102978	0.192776	102640040	NO
Llph-ps1	0.739046	1.74423	6.58261	0.010298	0.192776	433748	NO
Rps3a1	0.835715	4.5975	6.57907	0.0103185	0.192991	20091	NO
LOC118567934	-1.08346	-2.34762	6.57728	0.0103289	0.193016	NA	NO
Mcu	-0.424223	4.7954	6.5725	0.0103566	0.193295	215999	NO
Ttc39a	0.618702	3.14609	6.5716	0.0103619	0.193295	230603	NO
Gm19531	-0.801171	2.10356	6.56382	0.0104073	0.193817	102636700	NO
Htr1d	-0.996632	0.262724	6.5637	0.010408	0.193817	15552	NO
Rps23rg1	0.49639	4.60271	6.5504	0.0104861	0.195101	546049	NO
4930590J08Rik	0.69553	2.33987	6.54765	0.0105023	0.195233	381798	NO
4930532I03Rik	-1.23282	-2.43676	6.54599	0.0105121	0.195245	75833	NO
Prxl2b	0.506545	5.12767	6.54365	0.0105259	0.195333	66469	NO
Trhde	-0.846969	2.55825	6.5367	0.0105671	0.195927	237553	NO
Frmpd1	0.489743	5.29021	6.53453	0.01058	0.195997	666060	NO
Far2	-0.83832	2.84577	6.5311	0.0106004	0.196051	330450	NO
Olig2	-0.42985	7.23837	6.52975	0.0106085	0.196051	50913	NO
Tbc1d24	0.601253	6.33306	6.52942	0.0106105	0.196051	224617	NO
Lratd1	-0.456275	6.54933	6.50085	0.0107823	0.199053	105005	NO
Galr1	1.20056	-2.16506	6.4961	0.0108112	0.199414	14427	NO
Anln	0.738511	4.13754	6.48838	0.0108582	0.200109	68743	NO
Gm32778	-1.11301	-1.3235	6.48069	0.0109053	0.200726	102635441	NO
Ap1g2	0.644189	3.13675	6.47984	0.0109105	0.200726	11766	NO
Fads6	0.406426	6.10098	6.4776	0.0109243	0.200741	328035	NO
A530058N18Rik	-0.90608	2.61502	6.47666	0.01093	0.200741	320846	NO
Vopp1	-0.502799	6.47476	6.46672	0.0109913	0.201693	232023	NO
Adprhl1	1.14816	-0.909328	6.45441	0.0110677	0.202698	234072	NO
Neurod6	-1.21216	1.98993	6.45294	0.0110769	0.202698	11922	NO
Cdkl5	-0.786278	4.94002	6.45289	0.0110772	0.202698	382253	NO
Tnxb	0.806442	1.31282	6.4518	0.011084	0.202698	81877	NO
Phactr2	-0.402156	6.41369	6.44716	0.011113	0.203054	215789	NO
Gm30494	0.867898	-0.787878	6.44462	0.0111289	0.203108	102632418	NO
Psenen	0.542469	3.42973	6.44365	0.0111349	0.203108	66340	NO
Fcgbp	1.14	-0.957363	6.43712	0.011176	0.203682	215384	NO
Aacs	0.397224	6.10971	6.43326	0.0112003	0.203952	78894	NO
Gm30635	-0.919665	-1.61572	6.43047	0.0112179	0.204099	102632605	NO
Psat1	-0.510383	8.32366	6.42678	0.0112412	0.204196	107272	NO
Rcan3	0.39215	6.004	6.4266	0.0112423	0.204196	53902	NO
Zfp281	-0.39781	6.07352	6.42348	0.0112621	0.204382	226442	NO
Kcnk3	-0.956506	4.69142	6.41724	0.0113017	0.204796	16527	NO
Gm9009	1.15995	1.42397	6.4157	0.0113116	0.204796	108168448	NO
Slc4a8	0.677812	7.42365	6.41537	0.0113137	0.204796	59033	NO
Psme4	-0.412062	6.47064	6.41119	0.0113403	0.205105	103554	NO
Spaar	-1.43785	-1.61551	6.40873	0.0113561	0.205216	71406	NO
Foxq1	-1.16585	-1.08928	6.40349	0.0113896	0.205648	15220	NO
Optn	0.440011	5.16503	6.40064	0.0114079	0.205804	71648	NO
Gm52550	1.17322	-2.58388	6.39624	0.0114362	0.205858	115489512	NO
Elavl2	-0.617621	5.60321	6.39579	0.0114391	0.205858	15569	NO
Vav2	0.385682	5.65202	6.39569	0.0114398	0.205858	22325	NO
Gm36448	0.991225	1.80578	6.3942	0.0114494	0.205858	102640376	NO
Tnmd	-1.43009	-1.48572	6.39087	0.0114709	0.205937	64103	NO
Rab26	0.59854	3.99311	6.39054	0.011473	0.205937	328778	NO
TrnW	-0.867975	-0.755378	6.38597	0.0115026	0.206294	17746	NO
Gm35235	-1.13603	-2.04179	6.38276	0.0115234	0.206494	102638743	NO
Shisa3	-0.846589	5.79099	6.37543	0.0115711	0.207175	330096	NO
Gm32505	-1.19167	-2.54542	6.36225	0.0116574	0.20853	102635079	NO
Ceacam16	0.760083	-0.0450201	6.36089	0.0116663	0.20853	330483	NO
Gm39515	-0.954338	-1.338	6.35782	0.0116865	0.208717	105243685	NO
Dgkd	-0.502001	6.65267	6.35612	0.0116977	0.208742	227333	NO
Agfg2	0.407902	6.05261	6.35293	0.0117188	0.208944	231801	NO
Sp8	-0.538488	3.62262	6.34706	0.0117576	0.209339	320145	NO
Orai3	0.441451	4.54504	6.34662	0.0117605	0.209339	269999	NO
Gchfr	1.03261	-1.37256	6.34233	0.011789	0.209672	320415	NO
Gm6999	1.07872	-2.06845	6.33554	0.0118342	0.210273	328448	NO
Gm5424	0.950207	6.13609	6.33403	0.0118443	0.210273	432466	NO
Mettl7a2	1.09838	-0.746702	6.33159	0.0118606	0.210273	393082	NO
Vegfb	0.39402	6.12133	6.33136	0.0118621	0.210273	22340	NO
Traf3	-0.448611	7.24281	6.32624	0.0118965	0.210706	22031	NO
Pck2	-0.501075	6.55868	6.31231	0.0119903	0.212192	74551	NO
A830019P07Rik	0.764863	-0.425388	6.31024	0.0120043	0.212264	329056	NO
Tmem145	0.778973	4.64442	6.30673	0.0120281	0.212509	330485	NO
Gm30068	0.792832	-0.558139	6.30309	0.0120528	0.21277	102631829	NO
Gm52523	-0.962222	0.336821	6.3014	0.0120643	0.212797	115489469	NO
Tspan11	-0.999853	2.78959	6.29944	0.0120776	0.212857	68498	NO
Gm32949	-1.40588	-1.7318	6.29333	0.0121193	0.213321	102635670	NO
Gm30929	-0.911813	-1.58429	6.29266	0.0121239	0.213321	102632995	NO
Rprml	-0.872223	4.26058	6.28901	0.0121489	0.213584	104582	NO
Atp5k	0.417799	5.74644	6.28746	0.0121595	0.213596	11958	NO
Sh2d3c	0.573749	3.71453	6.28436	0.0121808	0.213794	27387	NO
Pygm	-0.816233	2.14998	6.27932	0.0122155	0.214208	19309	NO
Nova1	-0.50273	5.6204	6.27802	0.0122244	0.214208	664883	NO
Mat2a	-0.493621	8.04411	6.27465	0.0122477	0.214441	232087	NO
Grhpr	0.408229	4.87843	6.26367	0.0123239	0.215597	76238	NO
Fkbp11	0.81293	1.82168	6.25749	0.0123669	0.216174	66120	NO
Gm33049	-1.02038	-2.11284	6.25309	0.0123977	0.216534	102635802	NO
Gm52529	-0.699534	1.04345	6.25152	0.0124087	0.216549	115489481	NO
Tusc3	-0.40837	6.59048	6.2443	0.0124594	0.217256	80286	NO
Gpr137b-ps	0.50994	5.30344	6.22907	0.012567	0.218907	664862	NO
Rprm	-0.476386	4.85996	6.22801	0.0125745	0.218907	67874	NO
Pkig	-0.395961	5.43299	6.22102	0.0126242	0.219594	18769	NO
Gm32364	-0.732233	-0.19762	6.21272	0.0126836	0.220249	102634888	NO
Muc3a	-1.33098	3.00249	6.21175	0.0126905	0.220249	619309	NO
Prkag2	0.42937	5.66193	6.21063	0.0126985	0.220249	108099	NO
Tchh	-0.701498	2.05805	6.2099	0.0127037	0.220249	99681	NO
Rtl8a	-0.438762	6.03465	6.20826	0.0127155	0.220249	66158	NO
Cbln2	-0.654293	3.72109	6.20713	0.0127237	0.220249	12405	NO
Fmnl1	-0.648957	5.75419	6.20355	0.0127495	0.220516	57778	NO
Gm11725	0.721338	0.471558	6.20085	0.0127689	0.220605	100503754	NO
Chrd	0.766563	3.97251	6.19997	0.0127753	0.220605	12667	NO
Rab6a	-0.564534	8.50566	6.1962	0.0128025	0.220758	19346	NO
Epor	0.881901	1.28343	6.19589	0.0128048	0.220758	13857	NO
Cab39	-0.46582	7.72122	6.19427	0.0128165	0.220782	12283	NO
Slit3	-0.94292	4.52223	6.19148	0.0128367	0.220952	20564	NO
Apbb2	-0.467971	5.38566	6.18802	0.0128618	0.221207	11787	NO
Dock10	-0.402765	5.5882	6.18404	0.0128907	0.221526	210293	NO
Fam131a	-0.618956	6.4212	6.18134	0.0129104	0.221686	78408	NO
Kcnj3	-0.72734	6.91184	6.172	0.0129788	0.222681	16519	NO
Isyna1	0.78364	4.10065	6.16742	0.0130124	0.222916	71780	NO
Agtr1a	-0.936408	-1.5269	6.16606	0.0130225	0.222916	11607	NO
Mir684-2	0.997045	-1.90104	6.16451	0.0130338	0.222916	735261	NO
Begain	-0.639748	6.25919	6.16446	0.0130342	0.222916	380785	NO
Inpp5e	0.47107	5.01535	6.15735	0.0130867	0.223636	64436	NO
Vat1	0.764285	7.39161	6.15011	0.0131404	0.224373	26949	NO
LOC118568354	0.750206	0.861945	6.1422	0.0131993	0.225054	118568354	NO
Kcnk4	-0.970953	3.09431	6.14193	0.0132013	0.225054	16528	NO
Gm34595	1.12543	-0.84952	6.14029	0.0132136	0.225084	NA	NO
Tnni3k	1.08887	-1.6523	6.13691	0.0132388	0.225334	435766	NO
Smpd3	-0.818938	5.85183	6.13346	0.0132647	0.225579	58994	NO
Rdh5	0.81031	1.99218	6.13218	0.0132743	0.225579	19682	NO
Gm9057	0.74571	2.01821	6.12882	0.0132996	0.225828	105247048	NO
Rpl35	0.61617	4.92466	6.1265	0.013317	0.225945	66489	NO
Hkdc1	-0.993056	2.10848	6.12341	0.0133404	0.226162	216019	NO
Dhcr7	0.411678	5.86848	6.1183	0.0133789	0.226636	13360	NO
1700016L04Rik	-1.12807	-2.87447	6.11552	0.0134	0.226813	69412	NO
Gm38903	-1.24672	-2.29861	6.11404	0.0134113	0.226824	105242780	NO
Ermap	0.928745	-0.847941	6.10768	0.0134596	0.227461	27028	NO
Endov	-0.428896	5.44102	6.10372	0.0134897	0.227616	338371	NO
Gm33148	1.06852	-2.24127	6.10161	0.0135059	0.227616	102635939	NO
Atp5md	0.543146	5.27187	6.09974	0.0135202	0.227616	66477	NO
2610027K06Rik	-0.918447	-1.25067	6.09943	0.0135225	0.227616	69909	NO
Gm31090	-0.878532	-1.61016	6.09887	0.0135268	0.227616	102633203	NO
Lrrc27	0.512111	3.62955	6.09812	0.0135326	0.227616	76612	NO
Ndufs6b	0.669771	2.69093	6.09531	0.0135541	0.227799	623286	NO
Gm28876	1.28392	-2.20026	6.09184	0.0135808	0.228068	102632344	NO
Ralyl	-0.82855	4.41803	6.08609	0.013625	0.228631	76897	NO
Gm17396	-0.662104	0.816396	6.08416	0.0136399	0.228701	102635502	NO
Elavl4	-0.701103	5.76392	6.08173	0.0136587	0.228837	15572	NO
Gprc5c	0.848273	1.11848	6.07528	0.0137086	0.229494	70355	NO
LOC118567690	-0.736153	0.813633	6.07234	0.0137315	0.229697	NA	NO
Klhl2	0.58763	6.60671	6.06823	0.0137635	0.230051	77113	NO
Cacng2	-0.841968	6.68939	6.05912	0.0138346	0.23106	12300	NO
Ly6g6e	0.787305	-0.00850309	6.05307	0.0138821	0.231471	70274	NO
Epb41l4b	0.544865	4.5984	6.05174	0.0138926	0.231471	54357	NO
TrnY	-0.836028	0.321898	6.04992	0.0139069	0.231471	17747	NO
Asgr1	1.11522	-1.28346	6.04966	0.013909	0.231471	11889	NO
Glp1r	-0.855176	3.11574	6.0491	0.0139134	0.231471	14652	NO
Atp1a4	0.910741	2.03184	6.04502	0.0139456	0.231827	27222	NO
LOC118568054	0.82828	-0.307642	6.03859	0.0139965	0.232442	118568054	NO
Gm2036	1.12436	-1.33771	6.03759	0.0140044	0.232442	100039078	NO
Smarcd3	0.388939	5.38401	6.03208	0.0140482	0.232988	66993	NO
Mdga2	-0.449101	5.58804	6.02682	0.0140901	0.233502	320772	NO
Rps27	0.750413	3.07597	6.02526	0.0141026	0.233528	57294	NO
Rpl10	0.565869	3.96502	6.01619	0.0141752	0.23455	110954	NO
AA388235	0.899465	1.73052	6.01025	0.014223	0.235158	433100	NO
Ptx3	1.76065	4.8432	6.00881	0.0142346	0.235168	19288	NO
Grin3b	-0.639779	1.51934	6.00644	0.0142537	0.235302	170483	NO
Gm41235	1.04634	-1.78814	6.00166	0.0142925	0.235759	105245846	NO
Rtl9	0.78399	1.02348	5.99679	0.0143319	0.236229	209540	NO
Acp7	0.837836	0.149591	5.99537	0.0143435	0.236236	101744	NO
Gm3785	1.06743	-0.890608	5.9819	0.0144534	0.237863	102633809	NO
Cpne5	-0.731629	5.06802	5.97257	0.0145301	0.238794	240058	NO
Cdk15	0.894451	2.3738	5.97231	0.0145323	0.238794	271697	NO
Ufsp1	-0.675946	3.3606	5.9627	0.0146117	0.239894	70240	NO
Plcg1	0.373829	6.56949	5.96092	0.0146264	0.239894	18803	NO
Vac14	0.381385	5.43204	5.95943	0.0146387	0.239894	234729	NO
Ppp1r12a	-0.41589	7.0148	5.95879	0.0146441	0.239894	17931	NO
Mrtfa	0.437693	5.61898	5.94959	0.0147207	0.240964	223701	NO
Stac	-0.707511	0.223244	5.94239	0.014781	0.241766	20840	NO
Mir1898	-0.821638	-1.2771	5.93906	0.0148089	0.242038	100316684	NO
Atp5h	0.437561	5.49316	5.9373	0.0148237	0.242094	71679	NO
Gm10432	0.956094	0.931737	5.92702	0.0149105	0.243169	100038713	NO
Gal3st3	-0.681076	4.47415	5.9268	0.0149123	0.243169	545276	NO
Gm5471	1.36226	-1.48782	5.92256	0.0149482	0.243569	432950	NO
Slitrk4	-0.741811	5.04697	5.91606	0.0150034	0.243971	245446	NO
Gm33240	-1.14623	-1.46691	5.91578	0.0150059	0.243971	102636067	NO
Cmtr1	0.551956	3.10217	5.91563	0.0150071	0.243971	74157	NO
Cilp2	-0.839884	0.159669	5.90344	0.0151113	0.245479	68709	NO
Gm12643	1.11636	0.532313	5.9015	0.015128	0.245563	108169000	NO
1700001K23Rik	0.937716	-1.56831	5.89708	0.015166	0.2459	69319	NO
Chn1	-0.748295	8.30524	5.89641	0.0151717	0.2459	108699	NO
Gng7	-0.551055	6.89611	5.88931	0.015233	0.246706	14708	NO
Gm51963	0.933883	2.22325	5.88682	0.0152546	0.246719	115487957	NO
Gm15694	0.849477	-0.435124	5.88656	0.0152569	0.246719	101669761	NO
Fam189a1	-0.777017	4.48173	5.88231	0.0152938	0.247128	NA	NO
Stra6l	0.988176	2.58922	5.87826	0.0153289	0.247509	74152	NO
Gm52261	-0.631561	1.58948	5.87384	0.0153675	0.247944	115488666	NO
C230012O17Rik	-0.733755	0.186679	5.86755	0.0154225	0.248089	319564	NO
Gm17597	0.809826	-0.450368	5.86734	0.0154243	0.248089	100504312	NO
Ttc39aos1	0.591088	3.55914	5.86584	0.0154375	0.248089	102635290	NO
Padi6	1.30173	-2.45648	5.86408	0.0154529	0.248089	242726	NO
Galnt12	0.722827	1.1596	5.86334	0.0154594	0.248089	230145	NO
Lrp2	-0.557967	5.89095	5.86316	0.0154611	0.248089	14725	NO
Zscan18	0.618746	3.52565	5.86297	0.0154627	0.248089	232875	NO
Rps29	0.904462	3.29627	5.86222	0.0154693	0.248089	20090	NO
Gm12712	0.958576	1.06059	5.85802	0.0155062	0.248494	108167910	NO
Syt16	-0.790985	4.7385	5.8508	0.01557	0.249057	238266	NO
Gpn3	0.459953	3.97004	5.84944	0.015582	0.249057	68080	NO
Pisd-ps1	0.464435	4.52118	5.84842	0.0155911	0.249057	236604	NO
2700069I18Rik	-0.860729	-1.67311	5.84811	0.0155938	0.249057	72608	NO
Gm36841	0.832757	1.92119	5.84746	0.0155995	0.249057	102640883	NO
Rps15a-ps6	0.77776	2.75038	5.84542	0.0156176	0.249159	100042173	NO
Lrrc17	1.37113	-1.81357	5.84171	0.0156506	0.249432	74511	NO
Dll4	0.771736	-0.633487	5.84087	0.015658	0.249432	54485	NO
Nkain1	0.404093	6.26058	5.83867	0.0156777	0.249559	67149	NO
Gm11964	0.483974	4.31182	5.83723	0.0156905	0.249577	665181	NO
Gm3512	-0.647084	-0.0673735	5.83356	0.0157233	0.249913	115488282	NO
Ppp1r16b	-0.796882	7.28405	5.83005	0.0157547	0.250225	228852	NO
Krt20	-1.64807	-0.486432	5.81933	0.015851	0.251568	66809	NO
Gm3776	1.65537	-2.06506	5.81701	0.0158719	0.251625	100042295	NO
Zfp467	0.400216	4.81147	5.81633	0.0158781	0.251625	68910	NO
Ppp2r2b	-0.554344	6.47156	5.80717	0.015961	0.252751	72930	NO
Astn2	-0.410337	6.19261	5.80535	0.0159775	0.252825	56079	NO
Pcdhgc4	0.42562	4.25679	5.79887	0.0160365	0.253447	93707	NO
1700021N21Rik	-0.835512	-1.5162	5.79843	0.0160405	0.253447	69409	NO
Csmd3	-0.736893	3.66372	5.78923	0.0161246	0.254588	239420	NO
Gm7030	1.12567	0.796288	5.77309	0.0162734	0.256747	630294	NO
Rsph6a	-1.0174	-1.96243	5.76669	0.0163328	0.257494	83434	NO
Rhobtb2	-0.542634	6.64363	5.76335	0.0163638	0.257793	246710	NO
Gm12764	0.823716	-0.118865	5.75889	0.0164055	0.258259	115486509	NO
Hsf4	0.713898	2.80714	5.75465	0.016445	0.258453	26386	NO
Nox1	-1.12439	-2.63318	5.75424	0.0164489	0.258453	237038	NO
Tex35	-0.87134	-1.35252	5.75369	0.016454	0.258453	73435	NO
Samd4	-0.415919	5.94532	5.74756	0.0165116	0.259166	74480	NO
Gm34246	-0.93283	-1.49595	5.74584	0.0165277	0.259221	102637439	NO
Ttc17	-0.410144	5.91824	5.74237	0.0165604	0.259221	74569	NO
Gm3561	1.09993	-2.32913	5.74189	0.016565	0.259221	100041879	NO
Renbp	0.804991	4.66177	5.74153	0.0165683	0.259221	19703	NO
Gm19673	-1.13135	-2.16404	5.74075	0.0165757	0.259221	100503399	NO
D430020J02Rik	0.818392	1.22155	5.73896	0.0165926	0.259296	319545	NO
Gpc1	0.424064	6.73818	5.73329	0.0166463	0.259944	14733	NO
Gm51531	-0.728324	0.700696	5.73047	0.016673	0.260172	115486869	NO
Krt222	-0.703362	5.06198	5.7278	0.0166984	0.260266	268481	NO
Pianp	-0.542354	6.22686	5.72618	0.0167138	0.260266	319352	NO
Gm3411	-0.837093	-0.188017	5.72577	0.0167177	0.260266	100861615	NO
Hsd17b1	-0.822112	0.518716	5.72376	0.0167369	0.260266	15485	NO
Gm35110	-1.1063	-1.95141	5.72224	0.0167513	0.260266	102638580	NO
Gm11954	1.0443	-0.215245	5.72216	0.0167521	0.260266	108167877	NO
Tfrc	-0.464414	7.40674	5.72056	0.0167674	0.260292	22042	NO
Nppc	-0.912772	1.03685	5.71931	0.0167793	0.260292	18159	NO
Gm6749	0.8073	0.712481	5.71734	0.0167982	0.260292	105242736	NO
Gm40055	0.946097	0.553654	5.71641	0.016807	0.260292	105244449	NO
Gm4657	-1.23214	-2.67534	5.71562	0.0168146	0.260292	105243544	NO
Kcnn1	-0.635438	5.51689	5.71116	0.0168574	0.26051	84036	NO
Gm17382	0.960286	-1.42191	5.70967	0.0168717	0.26051	102638016	NO
Tbc1d9	-0.539245	7.01583	5.70799	0.0168878	0.26051	71310	NO
Rgl1	0.388924	6.98018	5.70782	0.0168895	0.26051	19731	NO
2310047D07Rik	0.683854	-0.093952	5.7078	0.0168897	0.26051	69657	NO
Albfm1	-1.11036	-2.25925	5.70501	0.0169166	0.260738	622307	NO
Gm33687	-1.02012	-2.50271	5.70324	0.0169337	0.260799	102636685	NO
Tll1	-0.942754	3.76971	5.70206	0.016945	0.260799	21892	NO
Gm33239	1.05078	-1.91848	5.70001	0.0169648	0.260802	102636066	NO
Tom1	0.538885	3.23951	5.69952	0.0169696	0.260802	21968	NO
Ltk	-1.04579	2.79602	5.69724	0.0169916	0.260953	17005	NO
Gsta3	0.838264	1.25612	5.6916	0.0170463	0.261605	14859	NO
Tdrd12	0.812198	-0.0985592	5.68154	0.0171443	0.26292	71981	NO
Gm30041	-0.949377	-2.2319	5.67068	0.0172508	0.264364	102631795	NO
Numb	-0.403079	4.65079	5.66307	0.0173257	0.265217	18222	NO
Rpl31	0.59508	3.36699	5.6623	0.0173334	0.265217	114641	NO
Gm12022	-0.827865	-1.2984	5.66125	0.0173437	0.265217	102633911	NO
1110018N20Rik	-0.755774	3.65168	5.65834	0.0173725	0.265343	68941	NO
Slc26a8	-0.758196	1.55932	5.6576	0.0173799	0.265343	224661	NO
4930444P10Rik	-0.784082	-1.02873	5.65666	0.0173892	0.265343	75799	NO
Nicn1	0.398366	6.05238	5.64753	0.01748	0.26637	66257	NO
Arhgap32	-0.671819	7.92178	5.64739	0.0174814	0.26637	330914	NO
Slc22a3	-0.94305	-0.734531	5.63949	0.0175603	0.267382	20519	NO
Ets2	0.545598	5.81832	5.63078	0.0176477	0.268522	23872	NO
Gm36893	-0.973066	-1.96803	5.62749	0.017681	0.268836	102640948	NO
Gm18409	-1.14158	-1.86637	5.62328	0.0177235	0.269291	100417125	NO
Eif4a1	0.465401	6.61946	5.6196	0.0177607	0.269666	13681	NO
Gm5848	0.663937	2.10082	5.61792	0.0177778	0.269733	545531	NO
Ndufa12	0.543805	4.50703	5.61418	0.0178157	0.270117	66414	NO
Klhl23	-0.42134	5.64524	5.61078	0.0178503	0.27045	277396	NO
Cdh4	-0.467893	5.95729	5.60824	0.0178762	0.270649	12561	NO
Aldh18a1	-0.405639	6.54883	5.60681	0.0178908	0.270679	56454	NO
Gm36220	1.03342	-1.25189	5.60401	0.0179194	0.270903	102640063	NO
Gm42517	-0.535378	6.03306	5.60188	0.0179412	0.270903	115490131	NO
Pdzk1ip1	1.14806	-0.32045	5.60113	0.0179489	0.270903	67182	NO
Mir703	0.722452	2.36464	5.5999	0.0179615	0.270903	735265	NO
Stk40	-0.373869	6.16745	5.59917	0.017969	0.270903	74178	NO
Clcn7	0.38692	6.52646	5.59701	0.0179912	0.271047	26373	NO
Gm5087	1.12902	-1.78915	5.59143	0.0180485	0.271639	328354	NO
A830035O19Rik	0.731704	-0.540985	5.59072	0.0180559	0.271639	100101457	NO
Snai2	-0.918941	-2.13671	5.58788	0.0180852	0.271889	20583	NO
A930003A15Rik	0.770854	0.0152091	5.58496	0.0181153	0.271992	68162	NO
Syndig1	-0.835475	4.58835	5.58398	0.0181254	0.271992	433485	NO
Mettl7a3	0.816291	0.0643212	5.58352	0.0181303	0.271992	668178	NO
Tnfsf13b	-0.611692	0.639613	5.57926	0.0181744	0.272464	24099	NO
BC005537	-0.396584	7.41309	5.57313	0.0182381	0.273227	79555	NO
Slc6a9	-0.441542	6.10027	5.56909	0.0182802	0.273666	14664	NO
Cda	0.696548	-0.387703	5.5648	0.0183251	0.274146	72269	NO
Btbd8	-0.696946	6.83489	5.5609	0.018366	0.274442	100503185	NO
Slc22a7	1.03829	-1.24259	5.56046	0.0183706	0.274442	108114	NO
Megf11	-0.597137	6.04311	5.55639	0.0184133	0.274888	214058	NO
Gm17415	0.921191	1.69132	5.55425	0.0184359	0.275033	108167670	NO
Gm7429	1.25544	2.53146	5.54734	0.0185088	0.275928	664969	NO
Btbd10	-0.411906	5.51642	5.54404	0.0185437	0.276256	68815	NO
Mgat4f	-1.067	-2.41397	5.54086	0.0185774	0.276566	240755	NO
Hebp1	0.461639	4.46073	5.53363	0.0186544	0.277518	15199	NO
Asl	0.464472	4.55226	5.52221	0.0187765	0.279121	109900	NO
Ces1g	-1.11873	-2.07088	5.52112	0.0187882	0.279121	12623	NO
Ostm1	0.359508	6.53886	5.51682	0.0188345	0.279614	14628	NO
Rai2	-0.40424	4.35272	5.51503	0.0188538	0.279622	24004	NO
Gm36604	-1.13224	-2.63547	5.51434	0.0188612	0.279622	102640570	NO
Mgat5b	0.80724	5.30109	5.50711	0.0189393	0.280585	268510	NO
Kcnmb4	-0.745975	0.675495	5.5058	0.0189536	0.280602	58802	NO
Gm25579	-0.945127	-2.0048	5.50341	0.0189794	0.28079	115486570	NO
Efhd2	0.440147	7.87183	5.49939	0.0190231	0.281241	27984	NO
Ccdc190	0.418479	6.03381	5.49573	0.019063	0.281637	78465	NO
Mybpc2	1.10522	-0.393782	5.49156	0.0191085	0.28197	233199	NO
Tpt1	0.55876	7.42424	5.49049	0.0191202	0.28197	22070	NO
Uba52	0.458795	5.88916	5.49004	0.0191251	0.28197	22186	NO
Pkd1l2	1.05753	-0.489783	5.48475	0.0191831	0.28263	76645	NO
Atp5g2	0.614393	3.4157	5.47943	0.0192415	0.283295	67942	NO
Unc119	0.404164	5.0419	5.47736	0.0192643	0.283436	22248	NO
Htr3a	0.62185	3.03898	5.47071	0.0193378	0.284221	15561	NO
Lclat1	-0.370392	5.54955	5.468	0.0193678	0.284221	225010	NO
Rnf152	0.498701	3.50586	5.46773	0.0193708	0.284221	320311	NO
Xrra1	0.666639	0.20465	5.46719	0.0193767	0.284221	446101	NO
Gm4750	0.928248	2.27551	5.46653	0.0193841	0.284221	207318	NO
Nat8f2	0.753252	-0.900628	5.46531	0.0193977	0.284224	93673	NO
Mir377	-0.95229	-2.19176	5.45802	0.0194787	0.285142	723857	NO
Zmat3	-0.431535	7.14822	5.45728	0.019487	0.285142	22401	NO
Lpo	-0.615847	4.66278	5.44973	0.0195713	0.285505	76113	NO
Gm17202	-0.472039	4.0752	5.44927	0.0195765	0.285505	102636836	NO
Cttnbp2	-0.529851	5.87041	5.44881	0.0195817	0.285505	30785	NO
LOC118568648	-1.39007	-2.42287	5.4487	0.0195829	0.285505	NA	NO
Rgs10	-0.427578	4.3733	5.44792	0.0195916	0.285505	67865	NO
Cdkl1	0.783212	2.90823	5.4479	0.0195919	0.285505	71091	NO
Rpl12	0.60091	3.86092	5.44502	0.0196242	0.285682	269261	NO
Ppargc1a	-0.509336	6.66528	5.44365	0.0196396	0.285682	19017	NO
Rxfp4	-1.16195	-2.64139	5.44325	0.0196441	0.285682	242093	NO
Gm35002	-0.745632	0.248982	5.43988	0.019682	0.286038	102638432	NO
Dlgap1	-0.705725	8.16423	5.43847	0.0196979	0.286074	224997	NO
4931439C15Rik	-1.14516	-2.56155	5.43684	0.0197163	0.286147	74367	NO
Adamts15	-0.670404	3.71059	5.43366	0.0197522	0.286474	235130	NO
Rpl13a	0.44655	6.95555	5.43209	0.01977	0.286538	22121	NO
Tppp	-0.806863	8.2076	5.43025	0.0197909	0.286646	72948	NO
Gm5766	0.941334	-0.028841	5.42865	0.019809	0.286714	436332	NO
Gm30031	-1.02029	-2.50782	5.42724	0.0198249	0.286751	102631782	NO
Lrrfip2	-0.360998	5.53431	5.42126	0.019893	0.287541	71268	NO
Kif26b	0.727321	3.28478	5.41764	0.0199343	0.287943	269152	NO
Eps15	-0.424673	7.61353	5.41206	0.0199981	0.288409	13858	NO
Mzb1	-0.92465	-2.12522	5.41129	0.020007	0.288409	69816	NO
Pagr1a	0.388474	5.33163	5.41063	0.0200145	0.288409	67278	NO
Mfsd12	0.397191	5.87396	5.4101	0.0200205	0.288409	73822	NO
Fuca2	0.391483	6.28557	5.40793	0.0200455	0.288574	66848	NO
Lrrtm3	-0.716828	4.95041	5.40409	0.0200896	0.289014	216028	NO
Pnpla7	0.468885	5.04202	5.40072	0.0201284	0.289378	241274	NO
Gm39941	-0.982752	-2.03241	5.39474	0.0201976	0.290094	105244306	NO
Slc6a20a	1.69977	-1.69652	5.39311	0.0202164	0.290094	102680	NO
B4galt7	0.430606	4.58221	5.39289	0.0202189	0.290094	218271	NO
Rab7b	0.55184	4.64543	5.39137	0.0202366	0.290153	226421	NO
Shf	0.749942	3.87025	5.3863	0.0202955	0.290363	435684	NO
Pgrmc2	0.389817	6.37601	5.386	0.0202989	0.290363	70804	NO
AI504432	-0.605262	4.08742	5.38487	0.0203121	0.290363	229694	NO
Htr5a	0.787226	4.0536	5.38469	0.0203142	0.290363	15563	NO
Gm38862	-0.907524	-2.19872	5.38426	0.0203192	0.290363	105242720	NO
Map9	-0.585104	6.43503	5.38114	0.0203556	0.290533	213582	NO
Hsdl1	0.351288	5.64901	5.38091	0.0203583	0.290533	72552	NO
Gpc4	-0.541416	6.90856	5.37477	0.0204301	0.291228	14735	NO
Khdrbs3	-0.405632	5.93845	5.37441	0.0204342	0.291228	13992	NO
Gm6285	0.929554	1.42304	5.3711	0.0204731	0.29155	622098	NO
Ccdc9b	0.454111	4.00698	5.36928	0.0204944	0.29155	214239	NO
Trpa1	-1.06626	-1.68041	5.36842	0.0205045	0.29155	277328	NO
Gm34110	-0.973288	-0.234559	5.36522	0.0205422	0.29155	102637243	NO
Parp8	-0.378894	5.04464	5.36489	0.0205461	0.29155	52552	NO
Gm26908	0.652389	2.0278	5.36463	0.0205491	0.29155	102636905	NO
Bok	-0.617095	4.117	5.36437	0.0205523	0.29155	51800	NO
4933406C10Rik	0.74542	-0.411875	5.35758	0.0206324	0.292493	74076	NO
Slc45a4	0.497485	6.87365	5.3553	0.0206594	0.292681	106068	NO
Gm3252	-0.886743	-1.38212	5.35072	0.0207138	0.29296	100041283	NO
Cited4	-0.698349	1.65256	5.35064	0.0207147	0.29296	56222	NO
Cst7	1.3605	-0.0380028	5.35018	0.0207201	0.29296	13011	NO
Gria3	-0.458772	7.51001	5.34749	0.0207521	0.292964	53623	NO
Sh3rf2	-0.712293	1.14284	5.34674	0.020761	0.292964	269016	NO
Rdh12	0.626407	0.432469	5.3467	0.0207616	0.292964	77974	NO
Glra4	1.02898	-2.09541	5.34245	0.0208122	0.293485	14657	NO
Galnt14	0.508946	5.31003	5.34018	0.0208393	0.293674	71685	NO
Gm52003	-0.811959	-1.8111	5.33254	0.0209309	0.29445	115488012	NO
Myadm	-0.352009	6.26462	5.33174	0.0209404	0.29445	50918	NO
Atxn1	-0.477287	6.07873	5.33112	0.0209479	0.29445	20238	NO
Dusp3	-0.416479	7.4096	5.33004	0.020961	0.29445	72349	NO
Zbtb34	-0.452327	3.94527	5.32984	0.0209633	0.29445	241311	NO
Ncald	-0.598888	7.60376	5.32411	0.0210323	0.295225	52589	NO
Filip1	-0.763622	2.94552	5.3179	0.0211075	0.296086	70598	NO
Cyrib	-0.4333	6.82951	5.31463	0.0211471	0.296448	223601	NO
Dbp	0.382977	6.65884	5.31246	0.0211734	0.296622	13170	NO
LOC118567479	0.693127	-0.354332	5.30792	0.0212287	0.297202	NA	NO
Gm7206	0.442227	5.5734	5.30566	0.0212562	0.297392	101056029	NO
Rpl17	0.577385	3.16699	5.30299	0.0212889	0.297515	319195	NO
Gm42266	-1.54441	-2.78315	5.30181	0.0213033	0.297515	105247108	NO
Cutc	0.563763	2.38625	5.30152	0.0213068	0.297515	66388	NO
Trim67	-0.42078	4.07781	5.29734	0.021358	0.298036	330863	NO
Slc25a51	0.368396	6.88009	5.2962	0.021372	0.298037	230125	NO
9830166K06Rik	-1.06303	-0.770819	5.2933	0.0214076	0.298339	402757	NO
TrnH	-1.04509	-2.31014	5.29055	0.0214414	0.298501	17732	NO
Gars	-0.371061	7.12754	5.28919	0.0214582	0.298501	353172	NO
Gm45623	0.852409	2.59527	5.28895	0.0214612	0.298501	NA	NO
Dmd	-0.350654	6.34121	5.28508	0.0215089	0.298971	13405	NO
Nans	0.450377	4.66437	5.28311	0.0215333	0.299116	94181	NO
9530027J09Rik	-0.899677	-1.94056	5.27849	0.0215905	0.299709	100500713	NO
Dusp14	-0.525582	4.42304	5.27739	0.0216041	0.299709	56405	NO
Cd300lf	1.22118	2.11308	5.27518	0.0216315	0.299895	246746	NO
Trim71	-0.774175	-0.167869	5.26573	0.0217493	0.301157	636931	NO
Gm7241	0.683522	0.634109	5.26505	0.0217578	0.301157	638532	NO
E130215H24Rik	-0.663413	-0.839381	5.26449	0.0217648	0.301157	109344	NO
Gm12841	-0.804836	-0.757794	5.26259	0.0217885	0.301291	108168974	NO
Rpl34	0.581692	3.45401	5.25746	0.0218529	0.301605	68436	NO
Ntn5	0.892532	-0.700457	5.25742	0.0218534	0.301605	243967	NO
Gm36507	-0.912113	-2.37536	5.2574	0.0218536	0.301605	102640447	NO
Fbxo34	-0.474576	5.70809	5.25363	0.021901	0.302065	78938	NO
Fdps	0.508888	4.98256	5.24512	0.0220084	0.303174	110196	NO
Gm38837	-0.615917	0.377665	5.24501	0.0220098	0.303174	105242688	NO
Cpa6	-1.26931	-2.32237	5.24311	0.0220338	0.303309	329093	NO
Slc7a4	0.576935	4.99878	5.23755	0.0221043	0.303974	224022	NO
Cbln3	0.789881	-1.10508	5.23707	0.0221105	0.303974	56410	NO
Shank1	-0.867212	8.24609	5.23479	0.0221394	0.30413	243961	NO
Phactr3	-0.662189	5.83797	5.23288	0.0221638	0.30413	74189	NO
Arhgap24	-0.473039	3.75992	5.23282	0.0221646	0.30413	231532	NO
Homer1	-0.663884	6.67833	5.224	0.0222772	0.30548	26556	NO
Fbp1	-1.11341	-1.45829	5.22139	0.0223107	0.305742	14121	NO
Wwc1	-0.43311	8.08835	5.21763	0.022359	0.306184	211652	NO
Plekhh2	-0.407093	4.32084	5.21603	0.0223796	0.306184	213556	NO
H2bc1	0.947453	-0.450732	5.21273	0.0224222	0.306184	319177	NO
St6gal1	0.537433	5.86839	5.21083	0.0224466	0.306184	20440	NO
Lct	-0.861172	0.460297	5.20967	0.0224616	0.306184	226413	NO
Gm32036	-1.36958	-2.08263	5.20748	0.0224899	0.306184	102634456	NO
5031426D15Rik	-0.68209	-0.267743	5.2058	0.0225117	0.306184	68144	NO
Gpnmb	1.10007	9.24577	5.20433	0.0225307	0.306184	93695	NO
Il17d	-0.585451	4.17327	5.20423	0.022532	0.306184	239114	NO
Gm3194	-0.859252	-1.18435	5.20412	0.0225335	0.306184	100042054	NO
Tradd	0.470988	3.83877	5.20282	0.0225502	0.306184	71609	NO
Gm31769	0.865908	-1.41559	5.20251	0.0225543	0.306184	102634107	NO
Marchf10	-0.907075	-0.5553	5.20219	0.0225585	0.306184	632687	NO
Gm42875	-1.14898	-1.8972	5.2021	0.0225596	0.306184	115490211	NO
Vps33a	0.375546	6.59926	5.20129	0.0225702	0.306184	77573	NO
Gm2808	0.425422	4.58446	5.20065	0.0225784	0.306184	100040500	NO
B230216N24Rik	-0.928993	-0.172132	5.20004	0.0225864	0.306184	78603	NO
Galnt6	0.804852	2.06003	5.19816	0.0226108	0.30632	207839	NO
Tubgcp6	0.395418	5.04962	5.19408	0.022664	0.30666	328580	NO
Rogdi	0.536884	6.20102	5.19404	0.0226645	0.30666	66049	NO
Hook2	0.4522	3.66656	5.19008	0.0227162	0.307165	170833	NO
Kalrn	-0.868573	8.20201	5.1828	0.0228115	0.308258	545156	NO
Gsta4	0.522351	6.07556	5.17732	0.0228837	0.309038	14860	NO
Tmem141	0.451161	3.64995	5.1756	0.0229062	0.309147	51875	NO
LOC118567719	-0.687273	0.161038	5.17382	0.0229297	0.30927	NA	NO
Ap4s1	-0.366238	5.03863	5.17215	0.0229518	0.309371	11782	NO
Kctd21	0.386728	4.46911	5.16815	0.0230047	0.309889	622320	NO
Card11	-0.648799	-0.380047	5.16513	0.0230447	0.310232	108723	NO
Nipal3	0.490857	7.02088	5.16271	0.0230768	0.310426	74552	NO
Gm28836	0.910687	-1.91341	5.16187	0.0230881	0.310426	102635593	NO
Ky	-0.653204	3.39586	5.15469	0.0231837	0.311516	16716	NO
Greb1	0.646783	2.8363	5.15126	0.0232295	0.311905	268527	NO
Grasp	-0.696733	3.74728	5.14977	0.0232494	0.311905	NA	NO
Fbxo10	0.479261	5.54729	5.14698	0.0232868	0.311905	269529	NO
Lama1	-0.581186	2.75642	5.14624	0.0232967	0.311905	16772	NO
Gm24924	1.10449	-1.72362	5.1461	0.0232986	0.311905	115488991	NO
Gm15850	-0.798472	-1.50122	5.14564	0.0233049	0.311905	329253	NO
Dusp23	0.612352	2.19369	5.14455	0.0233194	0.311905	68440	NO
Plk5	0.813926	1.89815	5.14381	0.0233294	0.311905	216166	NO
Gm10015	0.756815	0.872378	5.13798	0.0234079	0.312759	100502680	NO
Inka2	-0.458305	6.91489	5.13596	0.0234351	0.312927	109050	NO
Acot13	0.372083	5.07353	5.13383	0.0234638	0.313115	66834	NO
Prcd	0.952965	1.4999	5.12805	0.0235422	0.313618	100038570	NO
Flcn	0.346382	6.26744	5.12732	0.0235521	0.313618	216805	NO
Gjd2	-0.717049	4.99477	5.12409	0.0235959	0.313618	14617	NO
Maf	0.390745	5.91156	5.12037	0.0236466	0.313618	17132	NO
Mars1	-0.364876	6.6548	5.12018	0.0236491	0.313618	216443	NO
Rspo2	0.828547	0.673457	5.1199	0.0236529	0.313618	239405	NO
Chp2	0.771309	-0.852531	5.11987	0.0236534	0.313618	70261	NO
Gm19619	-1.13482	-1.4373	5.11922	0.0236623	0.313618	100503265	NO
Tmem68	-0.443933	4.96378	5.11903	0.0236649	0.313618	72098	NO
Vwc2l	-0.726795	2.29126	5.11889	0.0236668	0.313618	320460	NO
Grem2	0.61391	5.68979	5.11816	0.0236767	0.313618	23893	NO
Dzip3	-0.360177	6.34786	5.1181	0.0236776	0.313618	224170	NO
Serac1	0.473426	4.66633	5.11391	0.0237347	0.314153	321007	NO
Ubtd2	-0.377479	4.85465	5.11262	0.0237524	0.314153	327900	NO
Map4k1	0.689684	0.23193	5.11191	0.0237621	0.314153	26411	NO
Npy1r	-0.591033	4.62285	5.11041	0.0237827	0.314232	18166	NO
Adgrl2	-0.364177	6.05377	5.10551	0.02385	0.314927	99633	NO
Ccl11	0.829451	-0.573022	5.10384	0.0238729	0.315034	20292	NO
Gcnt4	-0.658056	3.4643	5.09657	0.0239732	0.316162	218476	NO
Kcnip4	-0.531382	4.76742	5.08715	0.0241038	0.317688	80334	NO
Rtl8b	-0.441369	7.55691	5.08287	0.0241634	0.318201	553127	NO
Mpv17l2	0.412157	5.27623	5.08222	0.0241725	0.318201	234384	NO
Fbxl22	-0.620777	-0.103137	5.07866	0.0242221	0.318647	74165	NO
Sec16b	-0.843583	1.34443	5.07765	0.0242361	0.318647	89867	NO
Cxadr	-0.41541	5.49669	5.07267	0.0243059	0.31925	13052	NO
Etv5	-0.531278	7.52701	5.07187	0.0243171	0.31925	104156	NO
Smim18	-0.743895	1.30083	5.07118	0.0243268	0.31925	72632	NO
Gm36685	0.71447	-0.232829	5.06844	0.0243653	0.319559	102640671	NO
Gm26799	0.68116	0.109901	5.0648	0.0244165	0.320034	105242738	NO
Shmt1	0.482013	3.33262	5.05901	0.0244982	0.320909	20425	NO
Gm32741	0.997616	-2.31931	5.05548	0.0245482	0.321286	102635384	NO
Tead4	1.09855	-1.22032	5.05485	0.0245571	0.321286	21679	NO
Rbm24	-0.55755	3.62138	5.04464	0.0247022	0.322948	666794	NO
Xkr7	-0.685688	2.7196	5.04379	0.0247143	0.322948	228787	NO
Acat2	0.348206	6.07795	5.03937	0.0247775	0.323576	110460	NO
4833439F03Rik	-0.818669	0.694526	5.03371	0.0248586	0.324437	105246973	NO
Snrpg	0.652523	2.54528	5.02989	0.0249135	0.324955	68011	NO
Pacsin2	-0.389885	7.62717	5.02577	0.0249729	0.325531	23970	NO
Gm41069	-1.17225	-0.922205	5.01615	0.025112	0.327144	105245641	NO
Slc5a3	0.642651	6.55539	5.01358	0.0251492	0.327235	53881	NO
Gm47415	-1.20296	-1.9316	5.01356	0.0251495	0.327235	102638980	NO
Gm31214	0.591759	0.20728	5.0096	0.0252071	0.327473	102633373	NO
Esd	0.530827	5.93491	5.00935	0.0252108	0.327473	13885	NO
Gm9899	-0.985018	2.85752	5.00914	0.0252138	0.327473	100502829	NO
Zar1l	-0.954207	-1.39947	4.99664	0.0253966	0.329647	545824	NO
Rpl23a	0.527457	4.85651	4.98552	0.0255603	0.331571	268449	NO
Gm33447	1.22119	-1.65168	4.98398	0.025583	0.331619	102636359	NO
Pnpla1	1.28339	-1.76898	4.98317	0.025595	0.331619	433091	NO
Sema5a	-0.73396	5.8676	4.98069	0.0256318	0.331894	20356	NO
Tbc1d22a	0.338331	5.53782	4.97834	0.0256666	0.332143	223754	NO
Numbl	0.532171	6.66592	4.97669	0.0256911	0.33226	18223	NO
Gm4963	0.59295	3.50754	4.97502	0.0257159	0.332378	243302	NO
Glmp	0.466999	6.36246	4.97143	0.0257693	0.33276	56700	NO
Gm51775	1.01761	-2.36745	4.97095	0.0257765	0.33276	115487408	NO
Vps18	0.334905	6.2665	4.96773	0.0258245	0.333178	228545	NO
Jcad	-0.433013	6.70846	4.96448	0.0258731	0.333603	240185	NO
Lgals12	0.945554	-1.8715	4.96058	0.0259315	0.33396	56072	NO
Rgs7	-0.398931	5.85385	4.96055	0.025932	0.33396	24012	NO
Gpr150	-0.772431	-0.348339	4.95007	0.0260896	0.335787	238725	NO
Jazf1	-0.450484	4.3239	4.94647	0.026144	0.336285	231986	NO
Hr	-0.462808	7.14947	4.94387	0.0261833	0.33649	15460	NO
Gm9962	-0.873356	0.80329	4.94334	0.0261914	0.33649	791383	NO
Grap2	-0.69894	-1.27221	4.94218	0.026209	0.336514	17444	NO
Prok2	-0.999489	-1.43014	4.94085	0.0262291	0.33657	50501	NO
Cacna1s	-0.668622	0.149459	4.93419	0.0263303	0.337666	12292	NO
Gm33609	-1.01427	-1.88087	4.93235	0.0263585	0.337825	102636587	NO
Opalin	1.63092	0.0694521	4.93055	0.0263859	0.337973	226115	NO
Ppp1r2	-0.403487	6.39002	4.92948	0.0264023	0.337981	66849	NO
2310034G01Rik	0.67519	-0.521206	4.92716	0.0264377	0.338231	75579	NO
Ptcd1	0.386582	4.774	4.92204	0.0265161	0.339032	71799	NO
Tceal7	-1.04725	-2.30171	4.91797	0.0265787	0.339275	100040972	NO
Gm30120	0.884325	-0.699099	4.9178	0.0265813	0.339275	102631903	NO
Gm15793	0.74057	2.71444	4.91756	0.026585	0.339275	102640707	NO
Cyp2c23	-0.725988	-1.30464	4.91668	0.0265986	0.339275	226143	NO
Cd164l2	-0.8059	1.47689	4.91556	0.0266159	0.339293	69655	NO
Dlx6os2	-0.857256	-1.68176	4.91417	0.0266372	0.339363	13397	NO
Rxrg	-0.717977	2.42255	4.91263	0.0266611	0.339464	20183	NO
Gm35591	-0.699148	-0.852065	4.91136	0.0266806	0.339511	102639235	NO
Cyb5r2	-0.529331	3.47025	4.91023	0.0266981	0.339532	320635	NO
Gm7931	0.731042	3.31795	4.90913	0.0267151	0.339545	100503799	NO
Ptprg	-0.370083	6.86583	4.90684	0.0267506	0.339747	19270	NO
Gm32487	-0.976248	-2.51266	4.90605	0.0267627	0.339747	102635054	NO
Pet100	0.42307	3.91957	4.8982	0.0268847	0.340889	100503890	NO
Gmps	0.352239	6.0821	4.89793	0.0268889	0.340889	229363	NO
Gpt2	-0.367439	7.13185	4.89718	0.0269005	0.340889	108682	NO
Ndufb4	0.602443	3.40164	4.89491	0.0269359	0.341135	68194	NO
Rps12-ps10	0.950913	1.33764	4.89012	0.0270109	0.341882	670832	NO
Kctd9	0.444047	3.7169	4.88466	0.0270964	0.342482	105440	NO
Cyb561	0.396794	5.49298	4.88403	0.0271063	0.342482	13056	NO
Tex15	0.595562	2.83086	4.88402	0.0271063	0.342482	104271	NO
Sema4a	0.630951	4.39141	4.88106	0.027153	0.342867	20351	NO
4833415N18Rik	-0.984888	-0.105413	4.87986	0.0271718	0.342867	73761	NO
Gorasp1	0.345422	5.22868	4.87903	0.0271849	0.342867	74498	NO
Lman2l	0.38047	5.70451	4.87606	0.0272317	0.343254	214895	NO
Gm15477	-1.04943	-2.08384	4.87407	0.0272631	0.343448	108169047	NO
H3c15	-0.50552	3.8507	4.87247	0.0272885	0.343565	97114	NO
Ankrd34a	-0.62414	5.12016	4.8706	0.027318	0.343734	545554	NO
Kcnip1	-0.704507	6.33631	4.86918	0.0273405	0.343815	70357	NO
4930503E24Rik	1.20611	-2.31254	4.8672	0.0273719	0.344007	75030	NO
Tmem86a	0.459376	4.77065	4.86252	0.0274462	0.344738	67893	NO
Cdh11	-0.35891	5.63478	4.85798	0.0275185	0.345202	12552	NO
Cplx3	0.693647	2.30605	4.8578	0.0275214	0.345202	235415	NO
Rs1	-0.801042	1.70514	4.85716	0.0275316	0.345202	20147	NO
Gm11772	-0.644156	-0.0748457	4.85494	0.0275671	0.345431	105246895	NO
LOC118567378	-0.708981	-1.07759	4.854	0.0275821	0.345431	NA	NO
Csnk1g3	-0.362522	5.67707	4.85096	0.0276308	0.345838	70425	NO
Prr15l	0.937346	-1.47991	4.84888	0.0276641	0.346053	217138	NO
4933439C10Rik	-0.551538	3.2186	4.84627	0.027706	0.346212	74476	NO
Mak	0.584601	1.35062	4.84551	0.0277181	0.346212	17152	NO
Ntsr1	0.912347	1.50594	4.84506	0.0277255	0.346212	18216	NO
Gm10420	0.577235	4.04494	4.84358	0.0277493	0.346307	108169197	NO
Gm42303	-0.775068	-0.00389271	4.84179	0.0277781	0.346422	105247151	NO
Prr7	-0.559862	4.72154	4.84099	0.0277909	0.346422	432763	NO
Septin7	-0.400761	8.1024	4.83861	0.0278294	0.346699	235072	NO
Taf6l	0.509734	3.10247	4.83558	0.0278782	0.347106	225895	NO
Gm4419	-0.687098	1.15385	4.83358	0.0279106	0.347226	100043407	NO
Il1r2	0.75616	-1.11563	4.83298	0.0279204	0.347226	16178	NO
Sorbs2os	-0.664656	1.11242	4.8318	0.0279395	0.347262	319940	NO
Hivep3	-0.458306	6.22285	4.82935	0.0279792	0.347553	16656	NO
Snx7	-0.498985	3.77878	4.82545	0.0280426	0.347906	76561	NO
Tyrp1	1.26317	-1.1799	4.82479	0.0280533	0.347906	22178	NO
Cryba2	0.961671	-0.67304	4.8246	0.0280564	0.347906	12958	NO
4930513N10Rik	-0.644926	-0.497843	4.8233	0.0280775	0.347946	319960	NO
Insyn1	-0.604379	7.13584	4.8224	0.0280922	0.347946	319477	NO
Zfp996	0.773829	-1.67394	4.81862	0.0281539	0.348376	105245383	NO
CK137956	-0.745155	-0.258428	4.81779	0.0281675	0.348376	635169	NO
Bach2	-0.477976	3.47804	4.81728	0.0281758	0.348376	12014	NO
Ahcyl2	0.397162	6.93691	4.81577	0.0282004	0.348479	74340	NO
Gm9947	-0.947626	-0.451676	4.81081	0.0282818	0.349283	105243866	NO
Gm46591	-0.688613	-0.614832	4.8067	0.0283493	0.349867	108168335	NO
Zdhhc23	-0.469718	4.86051	4.80594	0.0283618	0.349867	332175	NO
Gm33449	0.910579	3.12894	4.80135	0.0284375	0.350446	102636362	NO
Mfsd1	0.444368	6.49219	4.8011	0.0284415	0.350446	66868	NO
Apln	0.561054	5.23793	4.7998	0.028463	0.350508	30878	NO
Scrn1	-0.388586	7.41272	4.79744	0.0285021	0.350787	69938	NO
Dgkb	-0.614934	6.4549	4.79513	0.0285402	0.351055	217480	NO
Slc37a3	0.329624	6.21221	4.79312	0.0285737	0.351168	72144	NO
C2cd2	0.396467	4.13115	4.7926	0.0285823	0.351168	207781	NO
Anxa4	0.667938	5.40904	4.79018	0.0286224	0.351459	11746	NO
Gpr50	-0.933133	-1.8415	4.7887	0.028647	0.351559	14765	NO
Rnf24	-0.358681	5.06088	4.78589	0.0286938	0.351899	51902	NO
Klk8	-0.796845	1.2119	4.78455	0.0287161	0.351899	259277	NO
A630023P12Rik	-1.12443	-1.4711	4.78407	0.0287241	0.351899	231603	NO
Mcoln1	0.32638	6.08267	4.77349	0.0289011	0.353488	94178	NO
Drd1	-0.66112	3.28175	4.77314	0.028907	0.353488	13488	NO
Gss	0.458714	3.77912	4.77282	0.0289123	0.353488	14854	NO
Pkd2l2	-0.683315	1.71563	4.77237	0.0289199	0.353488	53871	NO
Gm12551	1.33829	-1.95852	4.76747	0.0290024	0.354294	101055843	NO
Kcnd2	-0.687053	5.97453	4.76485	0.0290465	0.35463	16508	NO
Lpcat4	-0.661621	5.72609	4.76208	0.0290933	0.354998	99010	NO
Mmd	-0.488144	6.65103	4.75466	0.0292191	0.356189	67468	NO
Tmem256	0.368762	5.40874	4.75421	0.0292267	0.356189	69186	NO
Slc35f2	0.751995	1.03116	4.75301	0.0292471	0.356189	72022	NO
Ap2a2	0.394459	7.25752	4.75182	0.0292673	0.356189	11772	NO
Ptprq	-0.819413	-1.56207	4.75142	0.0292742	0.356189	237523	NO
Aldh1b1	0.428216	4.19205	4.74724	0.0293453	0.35685	72535	NO
Mc1r	1.15737	-1.51161	4.74562	0.029373	0.356985	17199	NO
Gm8234	0.707059	-0.614426	4.74043	0.0294617	0.357521	666680	NO
Abra	-0.974212	-2.72363	4.74031	0.0294637	0.357521	223513	NO
Sult5a1	0.76023	-1.73688	4.7401	0.0294673	0.357521	57429	NO
E330011O21Rik	-0.69539	-0.866442	4.73659	0.0295276	0.357884	100503619	NO
Gm10829	-0.942283	-1.27451	4.73641	0.0295307	0.357884	108168746	NO
Gm13387	-0.971087	-1.84586	4.72895	0.0296591	0.359236	329358	NO
Tmem266	-0.775324	3.08504	4.72685	0.0296953	0.359471	244886	NO
Serpinh1	-0.441924	7.86509	4.72578	0.0297138	0.359491	12406	NO
Prokr2	-1.03352	1.27034	4.7233	0.0297566	0.359703	246313	NO
Patl2	1.00646	-1.08072	4.72282	0.0297649	0.359703	67578	NO
Tdo2	1.08376	-0.675728	4.71948	0.0298228	0.360198	56720	NO
Steap3	0.472074	4.34139	4.71717	0.0298629	0.360428	68428	NO
LOC118567980	-0.717657	-0.210936	4.71644	0.0298755	0.360428	NA	NO
Gm2956	-0.702367	-0.439357	4.71429	0.0299129	0.360535	102640268	NO
Uck2	-0.330582	6.56155	4.71399	0.0299181	0.360535	80914	NO
Nrsn2	0.676686	3.42211	4.70519	0.0300717	0.362182	228777	NO
Pmepa1	-0.418624	5.29497	4.70271	0.030115	0.362499	65112	NO
Gm31587	1.08537	-2.11605	4.70031	0.0301572	0.362802	102633862	NO
Lefty2	0.727322	-0.158548	4.69219	0.0303	0.364155	320202	NO
Cdiptos	0.62396	1.03459	4.69198	0.0303037	0.364155	381922	NO
Syce1	0.995675	-1.51993	4.69032	0.030333	0.364233	74075	NO
Rab27b	-0.473452	4.32569	4.68826	0.0303694	0.364233	80718	NO
Opcml	-0.689987	7.09531	4.68756	0.0303818	0.364233	330908	NO
Gm42072	-0.889222	-1.69903	4.68682	0.0303949	0.364233	105246862	NO
Cyp4x1	-0.783225	2.72329	4.68679	0.0303953	0.364233	81906	NO
Nmb	0.646386	2.35486	4.68456	0.0304349	0.364503	68039	NO
Sbk2	0.901392	-1.16367	4.68084	0.0305009	0.364801	381836	NO
Arrdc3	0.385426	6.00764	4.67951	0.0305245	0.364801	105171	NO
TrnL2	-0.85771	-1.14798	4.67917	0.0305304	0.364801	17736	NO
Il1a	0.897537	0.382003	4.67887	0.0305358	0.364801	16175	NO
Gm39000	0.5997	0.17479	4.67716	0.0305663	0.364801	105242928	NO
Ip6k3	0.896701	-0.216533	4.67715	0.0305664	0.364801	271424	NO
Rps17	0.440018	5.7643	4.67563	0.0305934	0.364801	20068	NO
Thbs4	-0.789981	-1.4833	4.67484	0.0306075	0.364801	21828	NO
Firre	0.366047	6.7213	4.67451	0.0306134	0.364801	103012	NO
Tril	-0.464532	7.04365	4.67192	0.0306596	0.365148	66873	NO
Vwa5b1	-0.804711	2.20496	4.66926	0.0307071	0.36536	75718	NO
Zeb1	-0.348752	6.90924	4.66901	0.0307116	0.36536	21417	NO
Il1rapl1	-0.703785	3.95454	4.66785	0.0307324	0.365404	331461	NO
Cdc40	-0.340741	5.32306	4.66529	0.0307783	0.365747	71713	NO
Tmco5	-1.16502	-1.01147	4.66352	0.0308099	0.365919	67356	NO
H4c17	-0.780473	0.673938	4.65923	0.0308871	0.366338	100041230	NO
Gm14169	-0.877063	2.2726	4.65896	0.030892	0.366338	100504350	NO
Gm36409	0.937278	-1.17143	4.6587	0.0308966	0.366338	102640310	NO
Dleu7	-0.492145	3.2714	4.65716	0.0309243	0.366381	239133	NO
Mcoln3	1.07694	1.40719	4.6566	0.0309345	0.366381	171166	NO
Gm32899	0.784822	0.754711	4.65277	0.0310035	0.366536	102635609	NO
Klk7	1.28944	-1.90981	4.65231	0.0310118	0.366536	23993	NO
1700001J03Rik	0.568741	0.122622	4.6523	0.031012	0.366536	69282	NO
4930430E12Rik	1.09951	1.23322	4.65207	0.0310161	0.366536	71639	NO
Gm34758	0.6532	-0.552038	4.6482	0.0310862	0.36716	102638120	NO
Arpc5l	-0.327158	6.06209	4.6435	0.0311713	0.367783	74192	NO
Gsta2	1.22503	-1.67815	4.64255	0.0311887	0.367783	14858	NO
Gm29720	0.956112	0.808653	4.64245	0.0311905	0.367783	101055744	NO
Ccdc171	0.566433	2.33488	4.64044	0.0312269	0.367816	320226	NO
Ypel4	0.551226	4.78202	4.6404	0.0312277	0.367816	241525	NO
Brd8dc	0.669556	-1.10649	4.636	0.0313078	0.368359	271508	NO
Cldn15	-0.795339	-1.59509	4.63554	0.0313163	0.368359	60363	NO
Adam8	0.590085	5.30727	4.63389	0.0313465	0.368359	11501	NO
Cacnb4	-0.593965	6.35229	4.63123	0.031395	0.368359	12298	NO
Gm32817	-0.799374	-0.27239	4.63108	0.0313979	0.368359	102635495	NO
Fgf11	0.432091	4.4856	4.62918	0.0314326	0.368359	14166	NO
Slc23a2	-0.40108	7.73839	4.62864	0.0314425	0.368359	54338	NO
H2bc7	0.764357	0.230271	4.62844	0.0314461	0.368359	319180	NO
Mpp7	0.44017	3.93433	4.6277	0.0314597	0.368359	75739	NO
Tdrd9	-0.727772	-0.106826	4.62626	0.0314862	0.368359	74691	NO
Mmaa	0.384724	5.10483	4.62566	0.0314971	0.368359	109136	NO
Lipc	0.948832	-2.35706	4.62529	0.031504	0.368359	15450	NO
Micalcl	-0.655409	0.895934	4.62448	0.0315189	0.368359	NA	NO
Card14	0.752927	-0.827927	4.62418	0.0315243	0.368359	170720	NO
Lrrk2	-0.387716	4.68345	4.62375	0.0315323	0.368359	66725	NO
LOC118568224	-0.744758	0.653311	4.62212	0.0315621	0.368506	NA	NO
Gm39017	-0.657878	-0.191515	4.60924	0.0318	0.371082	105242946	NO
Klf13	-0.436689	7.70831	4.60781	0.0318267	0.37119	50794	NO
Cic	0.404586	8.02229	4.60589	0.0318623	0.371402	71722	NO
Sec61g	0.758722	1.66723	4.60057	0.0319612	0.372353	20335	NO
Capn5	0.406572	5.57904	4.59733	0.0320217	0.372854	12337	NO
Gm41846	-0.844086	-1.77203	4.59558	0.0320545	0.373032	105246574	NO
Pcbd2	0.426625	3.70066	4.59456	0.0320737	0.373053	72562	NO
Gm3317	-0.654176	-0.358651	4.5914	0.0321327	0.37337	666329	NO
Clmn	0.510182	5.00532	4.59124	0.0321358	0.37337	94040	NO
LOC118567858	0.7096	-0.895005	4.58431	0.032266	0.374541	NA	NO
Rpl21	0.438824	4.65545	4.58401	0.0322717	0.374541	19933	NO
Lepr	0.815242	1.42746	4.58169	0.0323154	0.374845	16847	NO
Rpl27a-ps4	0.702989	3.49628	4.57998	0.0323475	0.374935	115488170	NO
Fen1	0.425589	4.27936	4.57941	0.0323583	0.374935	14156	NO
Calm2	-0.541285	9.25095	4.57406	0.0324596	0.375471	12314	NO
Pnmal2	0.641083	8.09078	4.57382	0.032464	0.375471	NA	NO
Gm6793	0.457729	4.18139	4.57381	0.0324643	0.375471	627828	NO
Smarcd1	-0.417719	6.50541	4.57326	0.0324748	0.375471	83797	NO
LOC118568652	1.80796	-1.88339	4.56947	0.0325467	0.376099	NA	NO
Prelid2	0.85741	-1.23772	4.56379	0.0326547	0.376896	77619	NO
Sdk1	-0.470696	3.50924	4.56375	0.0326555	0.376896	330222	NO
BC049352	0.784878	-0.744176	4.56307	0.0326685	0.376896	NA	NO
Cd93	0.917301	0.92812	4.56033	0.0327208	0.377296	17064	NO
Atp5l	0.545277	4.12997	4.5573	0.0327788	0.37776	27425	NO
Psd3	0.607753	7.6192	4.55414	0.0328393	0.378254	234353	NO
Zfp987	1.19005	-2.6776	4.55297	0.0328618	0.378309	626316	NO
Gm6194	0.590382	1.63864	4.55196	0.0328811	0.378327	620966	NO
Rnf39	0.88632	1.02119	4.54906	0.0329368	0.378689	386454	NO
Ntng1	-0.470657	3.53947	4.54848	0.032948	0.378689	80883	NO
Gm20208	-0.711807	-0.913732	4.54553	0.0330048	0.37896	102634058	NO
Zfp804a	-0.762181	3.81134	4.54497	0.0330156	0.37896	241514	NO
Efr3a	-0.37603	7.23599	4.5445	0.0330248	0.37896	76740	NO
LOC118568368	1.15955	-1.38344	4.54122	0.0330881	0.379483	118568368	NO
Pxdn	0.378175	5.32156	4.53571	0.0331946	0.380501	69675	NO
Slc6a15	0.553171	5.12284	4.53405	0.0332269	0.380667	103098	NO
Lrtm1	-0.870657	-0.97686	4.52766	0.0333512	0.381687	319476	NO
Rpl37a	0.538123	4.25612	4.52684	0.0333673	0.381687	19981	NO
Syna	-0.714026	2.14919	4.52635	0.0333767	0.381687	214292	NO
Rims1	-0.709206	7.27667	4.5258	0.0333874	0.381687	116837	NO
Gm12185	1.1842	-2.29568	4.52421	0.0334185	0.381774	620913	NO
Kcnb1	-0.722005	7.69313	4.52298	0.0334425	0.381774	16500	NO
Kcnk1	-0.416493	7.09511	4.52267	0.0334486	0.381774	16525	NO
Klhl1	1.03503	-0.997591	4.51631	0.0335732	0.382984	93688	NO
Gm46442	0.785843	3.48331	4.51476	0.0336036	0.382984	108168140	NO
Cdh8	-0.794637	5.01497	4.51452	0.0336083	0.382984	12564	NO
Ptgfr	-0.524832	2.57264	4.50647	0.0337668	0.384586	19220	NO
Mir3101	0.794734	-1.04531	4.50233	0.0338487	0.385313	100526505	NO
Nt5e	-0.581095	3.79988	4.49632	0.0339679	0.385976	23959	NO
Clec4e	1.51608	-2.32447	4.49623	0.0339697	0.385976	56619	NO
Gm36556	0.656992	2.1559	4.49512	0.0339917	0.385976	102640515	NO
Zfp92	0.592302	0.255026	4.49511	0.033992	0.385976	22754	NO
Eci3	0.661935	0.612589	4.49444	0.0340052	0.385976	69123	NO
Rpusd1	-0.444619	5.15494	4.49335	0.0340269	0.385976	106707	NO
Gm8615	0.369802	5.92386	4.49303	0.0340333	0.385976	667410	NO
Ogfod1	0.433881	6.64206	4.49154	0.0340629	0.386107	270086	NO
Slc66a2	0.36132	4.62261	4.4899	0.0340958	0.386274	66943	NO
Slc15a3	0.766212	4.58514	4.48704	0.0341527	0.386612	65221	NO
Tbkbp1	0.362872	5.77314	4.48581	0.0341772	0.386612	73174	NO
Klhl12	0.347802	5.17743	4.48569	0.0341798	0.386612	240756	NO
Ap2b1	-0.437814	8.45236	4.48427	0.0342081	0.386727	71770	NO
Il1rn	1.0563	-1.69144	4.48259	0.0342419	0.386895	16181	NO
Klrg1	-0.818702	-1.4704	4.48172	0.0342592	0.386895	50928	NO
Pola2	0.570346	3.39532	4.4771	0.0343519	0.387658	18969	NO
Serinc3	-0.412041	8.40392	4.47573	0.0343794	0.387658	26943	NO
Cxcl10	-0.819784	2.28191	4.47565	0.0343811	0.387658	15945	NO
Cox7c-ps1	0.484575	3.35644	4.47339	0.0344267	0.387967	117997402	NO
Inpp5k	0.376249	5.36672	4.4721	0.0344525	0.388054	19062	NO
Dglucy	0.383458	4.68537	4.46986	0.0344979	0.38836	217830	NO
Slc17a6	-0.66884	2.72994	4.4682	0.0345314	0.388533	140919	NO
Mdh1	-0.454573	8.6667	4.46489	0.0345983	0.389081	17449	NO
Radx	-0.668666	0.099804	4.46022	0.0346931	0.38969	102871	NO
Tm7sf2	0.380269	4.43377	4.45975	0.0347026	0.38969	73166	NO
Aopep	-0.367301	4.54015	4.45953	0.0347071	0.38969	72061	NO
Nptxr	-0.677216	4.71529	4.45604	0.034778	0.390216	73340	NO
Cln5	0.45353	5.36735	4.45543	0.0347905	0.390216	211286	NO
Elovl6	-0.399083	6.31084	4.45227	0.0348549	0.390733	170439	NO
Gas2l3	0.465331	3.57146	4.45092	0.0348824	0.390836	237436	NO
Npm1	0.376305	5.79393	4.44665	0.0349697	0.391589	18148	NO
Rbbp5	0.327747	5.8017	4.44569	0.0349894	0.391589	213464	NO
Enpp3	-0.741428	-0.560192	4.44495	0.0350045	0.391589	209558	NO
Slco5a1	-0.642233	3.29778	4.44248	0.0350552	0.391951	240726	NO
H2-Q9	0.760234	0.697408	4.43948	0.0351169	0.392335	110558	NO
Arfgap3	0.353596	4.47788	4.43858	0.0351354	0.392335	66251	NO
Gm47655	0.90193	1.00609	4.43814	0.0351446	0.392335	115488119	NO
Retn	0.901423	-1.69655	4.43629	0.0351826	0.392469	57264	NO
Nyx	0.554544	0.39202	4.43577	0.0351934	0.392469	236690	NO
Gucy1b1	-0.585319	6.352	4.43408	0.0352282	0.392476	54195	NO
Gas2l2	-0.588033	1.68067	4.43396	0.0352307	0.392476	237891	NO
Nop56	-0.324854	5.63154	4.42808	0.0353523	0.393626	67134	NO
Cnih3	-0.6671	3.69269	4.4237	0.0354431	0.394267	72978	NO
Cthrc1	-0.507402	3.34717	4.42333	0.0354507	0.394267	68588	NO
Gm46404	0.576635	0.615959	4.42263	0.0354652	0.394267	108168069	NO
Gm32211	1.12493	-2.32906	4.42004	0.0355192	0.394662	102634681	NO
Lin7b	-0.749642	4.55413	4.41755	0.035571	0.395032	22342	NO
Prrg3	-0.466138	4.94961	4.4152	0.0356202	0.395373	208748	NO
Nts	-0.976177	-2.11363	4.4124	0.0356786	0.395602	67405	NO
4632428C04Rik	0.678865	1.27532	4.41189	0.0356894	0.395602	100043102	NO
Gm10408	-1.03031	-2.23335	4.41155	0.0356963	0.395602	100041840	NO
Gm13981	1.00697	-1.02941	4.40818	0.035767	0.39618	108168832	NO
Dnajc28	0.422845	4.07828	4.39557	0.0360324	0.398903	246738	NO
Dok5	-0.398167	4.06738	4.39473	0.0360502	0.398903	76829	NO
Gm12502	0.686578	2.38065	4.39303	0.0360861	0.399094	102640327	NO
Pla2g4e	-0.678712	1.97818	4.39105	0.036128	0.39935	329502	NO
Cdc42se2	-0.354531	7.35172	4.3848	0.0362607	0.40061	72729	NO
Msr1	0.854187	3.66583	4.38379	0.0362821	0.40064	20288	NO
LOC115488053	-0.766339	-1.43506	4.37085	0.0365587	0.403486	NA	NO
Sesn2	-0.358052	6.78536	4.36929	0.0365921	0.403646	230784	NO
Rapgef3	0.372657	6.26702	4.36752	0.0366303	0.403859	223864	NO
Trim72	-0.726795	1.06065	4.36447	0.0366959	0.404235	434246	NO
LOC118568751	1.10506	-1.95882	4.36308	0.0367258	0.404235	NA	NO
Gm51961	0.753969	1.0927	4.36269	0.0367343	0.404235	115487955	NO
Gm1043	0.784034	4.52633	4.36242	0.0367401	0.404235	381634	NO
Hspa1b	0.421992	3.72102	4.356	0.0368787	0.405552	15511	NO
AI413582	0.344265	5.25967	4.35407	0.0369205	0.405803	NA	NO
Cabp1	-0.55429	7.02724	4.35158	0.0369747	0.406006	29867	NO
CN725425	-0.966337	-1.82187	4.35001	0.0370088	0.406006	545126	NO
Ace	0.598728	3.44847	4.34985	0.0370122	0.406006	11421	NO
Kcnv2	1.20654	-2.48979	4.34863	0.0370386	0.406006	240595	NO
Gm35083	0.822843	-1.66085	4.34836	0.0370446	0.406006	102638546	NO
Relt	0.478072	4.36368	4.34797	0.037053	0.406006	320100	NO
Myo1a	0.62528	-0.56722	4.34481	0.037122	0.406554	432516	NO
Rusc1	-0.541411	6.66389	4.34088	0.0372077	0.407178	72296	NO
Nol3	0.401767	5.19507	4.33979	0.0372315	0.407178	78688	NO
Ecel1	0.866953	2.82666	4.33923	0.0372438	0.407178	13599	NO
Slc5a6	0.412464	3.89055	4.33868	0.0372557	0.407178	330064	NO
Tmcc2	0.577337	6.90336	4.33784	0.0372741	0.407178	68875	NO
Tecpr1	0.342055	7.04588	4.3359	0.0373168	0.407371	70381	NO
Ptpn9	-0.353434	5.71413	4.33529	0.03733	0.407371	56294	NO
Gm32897	-0.911422	-1.87632	4.33118	0.0374202	0.408026	102635606	NO
Mettl11b	-0.803755	-2.30992	4.33082	0.0374282	0.408026	NA	NO
Yif1b	0.341293	5.23074	4.32577	0.0375394	0.40903	77254	NO
Gm39628	-0.895753	-1.95749	4.32379	0.0375831	0.409104	105243908	NO
Mir1247	0.965938	-2.162	4.32274	0.0376063	0.409104	100526515	NO
Gm15983	0.736684	-1.29503	4.32229	0.0376163	0.409104	115488672	NO
Zkscan16	0.680843	4.45319	4.32157	0.0376321	0.409104	100041581	NO
Rps6	0.394236	5.06277	4.32113	0.0376418	0.409104	20104	NO
Il7r	0.859856	-1.62797	4.31882	0.0376931	0.409311	16197	NO
Msc	-0.81484	-0.965773	4.31854	0.0376992	0.409311	17681	NO
Kcnd1	0.413126	3.79324	4.317	0.0377334	0.409475	16506	NO
Tut1	0.353922	4.59024	4.31488	0.0377805	0.409778	70044	NO
Clec7a	0.831886	5.11859	4.31341	0.037813	0.409922	56644	NO
Mir9-3hg	-0.340093	5.37599	4.31064	0.0378746	0.410365	101694	NO
Rheb	-0.323563	6.59318	4.30913	0.0379083	0.410365	19744	NO
Scamp3	0.544716	1.7361	4.30899	0.0379114	0.410365	24045	NO
Tdrd5	0.810223	0.265554	4.30641	0.0379691	0.410642	214575	NO
Rnase1	0.852478	-1.91376	4.30612	0.0379754	0.410642	19752	NO
Usp3	-0.329371	5.00549	4.30457	0.0380102	0.410775	235441	NO
Gm3752	-0.749889	-0.772239	4.30385	0.0380262	0.410775	115488284	NO
LOC118567337	0.72241	3.62797	4.30117	0.0380861	0.41091	118567337	NO
Slc20a1	0.404857	7.06593	4.30068	0.0380972	0.41091	20515	NO
Gm34788	-1.0359	-2.54105	4.30045	0.0381024	0.41091	102638158	NO
Gm26974	-0.770246	-1.76734	4.29986	0.0381155	0.41091	102632268	NO
H2-DMb1	0.806004	1.47933	4.29815	0.038154	0.411117	14999	NO
Gm35431	-0.810318	-2.01108	4.29524	0.0382193	0.411511	102639010	NO
Rnd3	-0.504964	5.31095	4.29452	0.0382355	0.411511	74194	NO
Hhip	-0.593373	0.0672628	4.29394	0.0382484	0.411511	15245	NO
Sv2c	-0.517264	5.65601	4.29138	0.038306	0.411925	75209	NO
Kcna3	-0.619153	2.91671	4.28764	0.0383905	0.412441	16491	NO
Scd3	0.601648	2.81663	4.28673	0.0384109	0.412441	30049	NO
Slc5a7	-1.45068	-1.09239	4.28669	0.0384119	0.412441	63993	NO
Trmt112	0.557574	2.21102	4.28441	0.0384634	0.412561	67674	NO
Slc30a3	-0.751723	5.20581	4.28424	0.0384673	0.412561	22784	NO
Ndnf	-0.650504	2.34323	4.28363	0.038481	0.412561	68169	NO
Gm20620	1.12847	-1.5374	4.28137	0.0385322	0.412771	108167695	NO
Net1	0.370951	5.64332	4.28107	0.0385392	0.412771	56349	NO
Rnf185	0.318153	5.28596	4.28011	0.0385609	0.412797	193670	NO
Usp28	-0.379043	4.56596	4.27519	0.0386726	0.413665	235323	NO
1700001L19Rik	0.636993	1.21773	4.27483	0.0386807	0.413665	NA	NO
[truncated: 19,379 more rows]
